# Supplementary material for: Genome sequencing-based transcriptomic analysis reveals novel genes in Peucedanum praeruptorum
Source: BMC Genom Data. 2023 Sep 18;24:53. doi: 10.1186/s12863-023-01157-y (PMC10506206; doi:10.1186/s12863-023-01157-y)
Supplement: Supplementary file 1 — Additional file 1:Figure S1. Expression profile analysis of ATG family genes before and after bolting. Table S1. KO-enriched terms and genes in the two groups of samples before and after bolting. Table S2. GO functional classification terms and genes of two groups of samples before and after bolting. Table S3. Differentially expressed transcription factors in two samples before and after bolting. Table S4. Source and target genes for differential protein interaction network construction. Table S5. FPKM values and annotation information of five gene families in two samples before and after bolting. [file 12863_2023_1157_MOESM1_ESM.zip › Table S1.xlsx]

## Sheet: C_vs_D.ko_enrich_addMap
Table S1 KO-enriched terms and genes in the two groups of samples before and after bolting
ID	Description	GeneRatio	BgRatio	pvalue	p.adjust	qvalue	geneID	Count	Hyperlink
ko04146	Peroxisome	5/55	171/10549	0.00190814	0.0655306	0.0620816	BHQH00023057.gene/novel18533/novel22992/novel6164/BHQH00026409.gene	5	http://www.genome.jp/kegg-bin/show_pathway?ko04146/K11517%09red/K00232%09red/K13237%09red/K00232%09red/K04564%09red
ko00030	Pentose phosphate pathway	4/55	111/10549	0.00262122	0.0655306	0.0620816	BHQH00022586.gene/BHQH00038784.gene/BHQH00018093.gene/BHQH00033048.gene	4	http://www.genome.jp/kegg-bin/show_pathway?ko00030/K00131%09red/K03841%09red/K00615%09red/K00852%09red
ko04070	Phosphatidylinositol signaling system	4/55	130/10549	0.00462217	0.0770362	0.0729817	BHQH00029092.gene/BHQH00020577.gene/BHQH00002857.gene/BHQH00029654.gene	4	http://www.genome.jp/kegg-bin/show_pathway?ko04070/K00915%09red/K05857%09red/K00889%09red/K20279%09red
ko00562	Inositol phosphate metabolism	4/55	142/10549	0.00630959	0.0788699	0.0747188	BHQH00029092.gene/BHQH00020577.gene/BHQH00002857.gene/BHQH00029654.gene	4	http://www.genome.jp/kegg-bin/show_pathway?ko00562/K00915%09red/K05857%09red/K00889%09red/K20279%09red
ko00906	Carotenoid biosynthesis	2/55	63/10549	0.0425728	0.350356	0.331917	BHQH00001508.gene/BHQH00033772.gene	2	http://www.genome.jp/kegg-bin/show_pathway?ko00906/K09838%09red/K17913%09red
ko00910	Nitrogen metabolism	2/55	75/10549	0.0581604	0.350356	0.331917	novel18793/BHQH00025755.gene	2	http://www.genome.jp/kegg-bin/show_pathway?ko00910/K02575%09red/K00284%09red
ko04136	Autophagy - other	2/55	75/10549	0.0581604	0.350356	0.331917	novel10549/BHQH00031414.gene	2	http://www.genome.jp/kegg-bin/show_pathway?ko04136/K17890%09red/K07204%09red
ko00640	Propanoate metabolism	2/55	77/10549	0.0609259	0.350356	0.331917	novel18533/novel6164	2	http://www.genome.jp/kegg-bin/show_pathway?ko00640/K00232%09red/K00232%09red
ko00410	beta-Alanine metabolism	2/55	85/10549	0.0724221	0.350356	0.331917	novel18533/novel6164	2	http://www.genome.jp/kegg-bin/show_pathway?ko00410/K00232%09red/K00232%09red
ko01040	Biosynthesis of unsaturated fatty acids	2/55	88/10549	0.076902	0.350356	0.331917	novel18533/novel6164	2	http://www.genome.jp/kegg-bin/show_pathway?ko01040/K00232%09red/K00232%09red
ko01212	Fatty acid metabolism	3/55	199/10549	0.0850857	0.350356	0.331917	novel18533/novel6164/novel14944	3	http://www.genome.jp/kegg-bin/show_pathway?ko01212/K00232%09red/K00232%09red/K10781%09red
ko00943	Isoflavonoid biosynthesis	1/55	17/10549	0.0850936	0.350356	0.331917	BHQH00001623.gene	1	http://www.genome.jp/kegg-bin/show_pathway?ko00943/K13260%09red
ko00520	Amino sugar and nucleotide sugar metabolism	3/55	205/10549	0.0910927	0.350356	0.331917	BHQH00002047.gene/BHQH00029382.gene/BHQH00013484.gene	3	http://www.genome.jp/kegg-bin/show_pathway?ko00520/K12448%09red/K01183%09red/K00966%09red
ko00195	Photosynthesis	2/55	106/10549	0.105466	0.351553	0.333051	BHQH00021480.gene/BHQH00037117.gene	2	http://www.genome.jp/kegg-bin/show_pathway?ko00195/K02639%09red/K02716%09red
ko00592	alpha-Linolenic acid metabolism	2/55	106/10549	0.105466	0.351553	0.333051	novel18533/novel6164	2	http://www.genome.jp/kegg-bin/show_pathway?ko00592/K00232%09red/K00232%09red
ko00051	Fructose and mannose metabolism	2/55	120/10549	0.129354	0.404233	0.382957	BHQH00038784.gene/BHQH00013484.gene	2	http://www.genome.jp/kegg-bin/show_pathway?ko00051/K03841%09red/K00966%09red
ko00071	Fatty acid degradation	2/55	126/10549	0.139953	0.411628	0.389963	novel18533/novel6164	2	http://www.genome.jp/kegg-bin/show_pathway?ko00071/K00232%09red/K00232%09red
ko00905	Brassinosteroid biosynthesis	1/55	36/10549	0.1718	0.450593	0.426877	BHQH00004586.gene	1	http://www.genome.jp/kegg-bin/show_pathway?ko00905/K12639%09red
ko01250	Biosynthesis of nucleotide sugars	2/55	144/10549	0.172773	0.450593	0.426877	BHQH00002047.gene/BHQH00013484.gene	2	http://www.genome.jp/kegg-bin/show_pathway?ko01250/K12448%09red/K00966%09red
ko00630	Glyoxylate and dicarboxylate metabolism	2/55	148/10549	0.180237	0.450593	0.426877	BHQH00023057.gene/BHQH00025755.gene	2	http://www.genome.jp/kegg-bin/show_pathway?ko00630/K11517%09red/K00284%09red
ko00710	Carbon fixation in photosynthetic organisms	2/55	156/10549	0.19531	0.458332	0.434209	BHQH00038784.gene/BHQH00018093.gene	2	http://www.genome.jp/kegg-bin/show_pathway?ko00710/K03841%09red/K00615%09red
ko00062	Fatty acid elongation	1/55	43/10549	0.201666	0.458332	0.434209	BHQH00034718.gene	1	http://www.genome.jp/kegg-bin/show_pathway?ko00062/K15397%09red
ko00500	Starch and sucrose metabolism	3/55	326/10549	0.241182	0.50522	0.47863	BHQH00001549.gene/BHQH00014113.gene/BHQH00025576.gene	3	http://www.genome.jp/kegg-bin/show_pathway?ko00500/K05350%09red/K16055%09red/K01087%09red
ko00740	Riboflavin metabolism	1/55	53/10549	0.242506	0.50522	0.47863	novel6338	1	http://www.genome.jp/kegg-bin/show_pathway?ko00740/K18453%09red
ko00902	Monoterpenoid biosynthesis	1/55	59/10549	0.266017	0.532035	0.504033	BHQH00002924.gene	1	http://www.genome.jp/kegg-bin/show_pathway?ko00902/K07385%09red
ko04626	Plant-pathogen interaction	3/55	353/10549	0.279333	0.537178	0.508906	BHQH00030545.gene/BHQH00034718.gene/BHQH00039062.gene	3	http://www.genome.jp/kegg-bin/show_pathway?ko04626/K05391%09red/K15397%09red/K18875%09red
ko03013	Nucleocytoplasmic transport	2/55	216/10549	0.311111	0.576131	0.545808	BHQH00008832.gene/BHQH00004052.gene	2	http://www.genome.jp/kegg-bin/show_pathway?ko03013/K14301%09red/K03231%09red
ko03008	Ribosome biogenesis in eukaryotes	2/55	239/10549	0.355178	0.586964	0.556071	BHQH00033267.gene/BHQH00040096.gene	2	http://www.genome.jp/kegg-bin/show_pathway?ko03008/K14555%09red/K14564%09red
ko00040	Pentose and glucuronate interconversions	2/55	243/10549	0.362755	0.586964	0.556071	BHQH00027472.gene/BHQH00009392.gene	2	http://www.genome.jp/kegg-bin/show_pathway?ko00040/K01213%09red/K01051%09red
ko00330	Arginine and proline metabolism	1/55	87/10549	0.3666	0.586964	0.556071	BHQH00030012.gene	1	http://www.genome.jp/kegg-bin/show_pathway?ko00330/K12657%09red
ko00053	Ascorbate and aldarate metabolism	1/55	91/10549	0.379817	0.586964	0.556071	BHQH00006597.gene	1	http://www.genome.jp/kegg-bin/show_pathway?ko00053/K00434%09red
ko03022	Basal transcription factors	1/55	93/10549	0.386323	0.586964	0.556071	novel5569	1	http://www.genome.jp/kegg-bin/show_pathway?ko03022/K03122%09red
ko00999	Biosynthesis of various plant secondary metabolites	1/55	95/10549	0.392762	0.586964	0.556071	BHQH00001549.gene	1	http://www.genome.jp/kegg-bin/show_pathway?ko00999/K05350%09red
ko00460	Cyanoamino acid metabolism	1/55	97/10549	0.399135	0.586964	0.556071	BHQH00001549.gene	1	http://www.genome.jp/kegg-bin/show_pathway?ko00460/K05350%09red
ko00010	Glycolysis / Gluconeogenesis	2/55	278/10549	0.427528	0.601431	0.569777	BHQH00022586.gene/BHQH00038784.gene	2	http://www.genome.jp/kegg-bin/show_pathway?ko00010/K00131%09red/K03841%09red
ko00061	Fatty acid biosynthesis	1/55	108/10549	0.433031	0.601431	0.569777	novel14944	1	http://www.genome.jp/kegg-bin/show_pathway?ko00061/K10781%09red
ko00240	Pyrimidine metabolism	1/55	120/10549	0.467868	0.632253	0.598977	BHQH00041695.gene	1	http://www.genome.jp/kegg-bin/show_pathway?ko00240/K16904%09red
ko00380	Tryptophan metabolism	1/55	129/10549	0.492608	0.648168	0.614054	BHQH00033713.gene	1	http://www.genome.jp/kegg-bin/show_pathway?ko00380/K11816%09red
ko00230	Purine metabolism	1/55	148/10549	0.541186	0.69149	0.655096	novel6338	1	http://www.genome.jp/kegg-bin/show_pathway?ko00230/K18453%09red
ko00480	Glutathione metabolism	1/55	153/10549	0.553192	0.69149	0.655096	BHQH00006597.gene	1	http://www.genome.jp/kegg-bin/show_pathway?ko00480/K00434%09red
ko04145	Phagosome	1/55	184/10549	0.621033	0.757357	0.717496	novel466	1	http://www.genome.jp/kegg-bin/show_pathway?ko04145/K01368%09red
ko01230	Biosynthesis of amino acids	2/55	429/10549	0.661174	0.787112	0.745685	BHQH00030012.gene/BHQH00018093.gene	2	http://www.genome.jp/kegg-bin/show_pathway?ko01230/K12657%09red/K00615%09red
ko03018	RNA degradation	1/55	249/10549	0.732118	0.8513	0.806495	BHQH00004804.gene	1	http://www.genome.jp/kegg-bin/show_pathway?ko03018/K13126%09red
ko03015	mRNA surveillance pathway	1/55	298/10549	0.794061	0.883786	0.837271	BHQH00004804.gene	1	http://www.genome.jp/kegg-bin/show_pathway?ko03015/K13126%09red
ko00940	Phenylpropanoid biosynthesis	1/55	316/10549	0.813083	0.883786	0.837271	BHQH00022004.gene	1	http://www.genome.jp/kegg-bin/show_pathway?ko00940/K00430%09red
ko04016	MAPK signaling pathway - plant	1/55	316/10549	0.813083	0.883786	0.837271	BHQH00027515.gene	1	http://www.genome.jp/kegg-bin/show_pathway?ko04016/K14516%09red
ko04144	Endocytosis	1/55	357/10549	0.850205	0.904473	0.856869	BHQH00002857.gene	1	http://www.genome.jp/kegg-bin/show_pathway?ko04144/K00889%09red
ko01240	Biosynthesis of cofactors	1/55	459/10549	0.913979	0.927006	0.878216	BHQH00013484.gene	1	http://www.genome.jp/kegg-bin/show_pathway?ko01240/K00966%09red
ko03040	Spliceosome	1/55	481/10549	0.923735	0.927006	0.878216	BHQH00035276.gene	1	http://www.genome.jp/kegg-bin/show_pathway?ko03040/K12867%09red
ko03010	Ribosome	1/55	489/10549	0.927006	0.927006	0.878216	BHQH00036356.gene	1	http://www.genome.jp/kegg-bin/show_pathway?ko03010/K02941%09red
