# Supplementary material for: Genome sequencing-based transcriptomic analysis reveals novel genes in Peucedanum praeruptorum
Source: BMC Genom Data. 2023 Sep 18;24:53. doi: 10.1186/s12863-023-01157-y (PMC10506206; doi:10.1186/s12863-023-01157-y)
Supplement: Supplementary file 1 — Additional file 1:Figure S1. Expression profile analysis of ATG family genes before and after bolting. Table S1. KO-enriched terms and genes in the two groups of samples before and after bolting. Table S2. GO functional classification terms and genes of two groups of samples before and after bolting. Table S3. Differentially expressed transcription factors in two samples before and after bolting. Table S4. Source and target genes for differential protein interaction network construction. Table S5. FPKM values and annotation information of five gene families in two samples before and after bolting. [file 12863_2023_1157_MOESM1_ESM.zip › Table S2.xlsx]

## Sheet: C_vs_D.go_enrich
Table S2 GO functional classification terms and genes of two groups of samples before and after bolting
ID	Description	GeneRatio	BgRatio	pvalue	p.adjust	qvalue	geneID	Count
GO:0015267	channel activity	5/217	70/34333	8.34725e-05	0.0128113	0.0122789	BHQH00000076.gene/BHQH00018111.gene/BHQH00039040.gene/BHQH00007502.gene/BHQH00014503.gene	5
GO:0022857	transmembrane transporter activity	10/217	370/34333	0.000134855	0.0128113	0.0122789	BHQH00030133.gene/BHQH00028814.gene/BHQH00042580.gene/BHQH00005872.gene/BHQH00033763.gene/BHQH00042408.gene/BHQH00041587.gene/BHQH00015768.gene/BHQH00017079.gene/BHQH00006880.gene	10
GO:0009691	cytokinin biosynthetic process	3/217	22/34333	0.000350921	0.022225	0.0213015	BHQH00017410.gene/BHQH00008533.gene/BHQH00002601.gene	3
GO:0015211	purine nucleoside transmembrane transporter activity	3/217	32/34333	0.00107884	0.0448867	0.0430216	BHQH00004553.gene/BHQH00033221.gene/BHQH00020363.gene	3
GO:0005345	purine nucleobase transmembrane transporter activity	3/217	33/34333	0.00118123	0.0448867	0.0430216	BHQH00004553.gene/BHQH00033221.gene/BHQH00020363.gene	3
GO:0009415	response to water	2/217	10/34333	0.00173063	0.0548034	0.0525262	BHQH00020825.gene/BHQH00018632.gene	2
GO:0003997	acyl-CoA oxidase activity	2/217	12/34333	0.0025172	0.068324	0.0654851	novel18533/novel6164	2
GO:0102682	N6-(Delta2-isopentenyl)-adenosine 5'-monophosphate phosphoribohydrolase activity	2/217	13/34333	0.00296252	0.0703598	0.0674362	BHQH00008533.gene/BHQH00002601.gene	2
GO:0006635	fatty acid beta-oxidation	2/217	21/34333	0.00771536	0.16288	0.156112	novel18533/novel6164	2
GO:0071949	FAD binding	4/217	140/34333	0.0122038	0.23089	0.221296	BHQH00001508.gene/BHQH00043620.gene/novel18533/novel6164	4
GO:0030247	polysaccharide binding	4/217	147/34333	0.0143697	0.23089	0.221296	BHQH00011514.gene/BHQH00011513.gene/BHQH00042839.gene/BHQH00043808.gene	4
GO:0006004	fucose metabolic process	3/217	81/34333	0.0148045	0.23089	0.221296	novel12776/BHQH00038787.gene/BHQH00022359.gene	3
GO:0005777	peroxisome	3/217	83/34333	0.0157978	0.23089	0.221296	BHQH00023057.gene/novel18533/novel6164	3
GO:0000981	DNA-binding transcription factor activity, RNA polymerase II-specific	3/217	98/34333	0.0244215	0.331435	0.317664	BHQH00008455.gene/BHQH00003202.gene/BHQH00005041.gene	3
GO:0009793	embryo development ending in seed dormancy	3/217	109/34333	0.0320658	0.391271	0.375013	BHQH00033267.gene/BHQH00003207.gene/BHQH00032220.gene	3
GO:0005992	trehalose biosynthetic process	2/217	45/34333	0.0329491	0.391271	0.375013	BHQH00014113.gene/BHQH00025576.gene	2
GO:0043565	sequence-specific DNA binding	5/217	307/34333	0.046099	0.440196	0.421905	novel10056/BHQH00034688.gene/BHQH00003202.gene/BHQH00005041.gene/BHQH00043609.gene	5
GO:0035556	intracellular signal transduction	2/217	62/34333	0.058725	0.440196	0.421905	BHQH00020577.gene/BHQH00015741.gene	2
GO:0005672	transcription factor TFIIA complex	1/217	10/34333	0.0614446	0.440196	0.421905	novel5569	1
GO:0006333	chromatin assembly or disassembly	1/217	10/34333	0.0614446	0.440196	0.421905	BHQH00015955.gene	1
GO:0006468	protein phosphorylation	1/217	10/34333	0.0614446	0.440196	0.421905	BHQH00015741.gene	1
GO:0007010	cytoskeleton organization	1/217	10/34333	0.0614446	0.440196	0.421905	BHQH00015881.gene	1
GO:0009411	response to UV	1/217	10/34333	0.0614446	0.440196	0.421905	BHQH00026409.gene	1
GO:0016688	L-ascorbate peroxidase activity	1/217	10/34333	0.0614446	0.440196	0.421905	BHQH00006597.gene	1
GO:0046556	alpha-L-arabinofuranosidase activity	1/217	10/34333	0.0614446	0.440196	0.421905	BHQH00033048.gene	1
GO:0000976	transcription cis-regulatory region binding	2/217	65/34333	0.063814	0.440196	0.421905	BHQH00010069.gene/BHQH00032320.gene	2
GO:0016559	peroxisome fission	1/217	11/34333	0.0673784	0.440196	0.421905	BHQH00005895.gene	1
GO:0046373	L-arabinose metabolic process	1/217	12/34333	0.0732749	0.440196	0.421905	BHQH00033048.gene	1
GO:0006817	phosphate ion transport	6/217	465/34333	0.0759028	0.440196	0.421905	novel18793/BHQH00028814.gene/BHQH00033763.gene/BHQH00017079.gene/BHQH00028084.gene/BHQH00006880.gene	6
GO:0004784	superoxide dismutase activity	1/217	13/34333	0.0791343	0.440196	0.421905	BHQH00026409.gene	1
GO:0019953	sexual reproduction	1/217	13/34333	0.0791343	0.440196	0.421905	BHQH00041143.gene	1
GO:0042138	meiotic DNA double-strand break formation	1/217	13/34333	0.0791343	0.440196	0.421905	BHQH00011685.gene	1
GO:0003978	UDP-glucose 4-epimerase activity	1/217	14/34333	0.0849568	0.440196	0.421905	BHQH00002047.gene	1
GO:0005094	Rho GDP-dissociation inhibitor activity	1/217	14/34333	0.0849568	0.440196	0.421905	BHQH00023966.gene	1
GO:0045944	positive regulation of transcription by RNA polymerase II	2/217	79/34333	0.0893358	0.440196	0.421905	BHQH00026288.gene/BHQH00008455.gene	2
GO:0000987	cis-regulatory region sequence-specific DNA binding	1/217	15/34333	0.0907426	0.440196	0.421905	BHQH00008455.gene	1
GO:0015112	nitrate transmembrane transporter activity	1/217	15/34333	0.0907426	0.440196	0.421905	novel18793	1
GO:0000785	chromatin	1/217	16/34333	0.0964921	0.440196	0.421905	BHQH00015955.gene	1
GO:0006406	mRNA export from nucleus	1/217	16/34333	0.0964921	0.440196	0.421905	BHQH00008832.gene	1
GO:0034599	cellular response to oxidative stress	1/217	17/34333	0.102205	0.440196	0.421905	BHQH00006597.gene	1
GO:0008061	chitin binding	1/217	18/34333	0.107883	0.440196	0.421905	BHQH00029382.gene	1
GO:0016036	cellular response to phosphate starvation	1/217	18/34333	0.107883	0.440196	0.421905	BHQH00007817.gene	1
GO:0031965	nuclear membrane	1/217	18/34333	0.107883	0.440196	0.421905	BHQH00008832.gene	1
GO:0042128	nitrate assimilation	1/217	18/34333	0.107883	0.440196	0.421905	novel18793	1
GO:0016740	transferase activity	4/217	289/34333	0.111595	0.440196	0.421905	novel12776/BHQH00025183.gene/BHQH00038787.gene/BHQH00022359.gene	4
GO:0000027	ribosomal large subunit assembly	1/217	19/34333	0.113524	0.440196	0.421905	BHQH00036356.gene	1
GO:0004435	phosphatidylinositol phospholipase C activity	1/217	19/34333	0.113524	0.440196	0.421905	BHQH00020577.gene	1
GO:0016308	1-phosphatidylinositol-4-phosphate 5-kinase activity	1/217	19/34333	0.113524	0.440196	0.421905	BHQH00002857.gene	1
GO:0042644	chloroplast nucleoid	1/217	19/34333	0.113524	0.440196	0.421905	BHQH00026409.gene	1
GO:0008271	secondary active sulfate transmembrane transporter activity	1/217	20/34333	0.11913	0.447041	0.428466	BHQH00016989.gene	1
GO:0050896	response to stimulus	5/217	413/34333	0.122212	0.447041	0.428466	novel18793/BHQH00028814.gene/BHQH00033763.gene/BHQH00017079.gene/BHQH00006880.gene	5
GO:1901576	organic substance biosynthetic process	3/217	192/34333	0.122424	0.447041	0.428466	BHQH00019629.gene/BHQH00025855.gene/BHQH00019635.gene	3
GO:0030126	COPI vesicle coat	1/217	21/34333	0.124701	0.447041	0.428466	novel2987	1
GO:0016791	phosphatase activity	2/217	99/34333	0.129859	0.447802	0.429195	BHQH00026819.gene/BHQH00029654.gene	2
GO:0080188	gene silencing by RNA-directed DNA methylation	1/217	22/34333	0.130237	0.447802	0.429195	BHQH00025589.gene	1
GO:0003682	chromatin binding	2/217	100/34333	0.131984	0.447802	0.429195	BHQH00015955.gene/BHQH00018086.gene	2
GO:0010215	cellulose microfibril organization	1/217	23/34333	0.135737	0.449366	0.430695	BHQH00023005.gene	1
GO:0006306	DNA methylation	1/217	24/34333	0.141204	0.449366	0.430695	BHQH00025589.gene	1
GO:0010105	negative regulation of ethylene-activated signaling pathway	1/217	24/34333	0.141204	0.449366	0.430695	BHQH00002924.gene	1
GO:0003755	peptidyl-prolyl cis-trans isomerase activity	2/217	105/34333	0.142725	0.449366	0.430695	BHQH00038333.gene/BHQH00017222.gene	2
GO:0009116	nucleoside metabolic process	1/217	25/34333	0.146635	0.449366	0.430695	BHQH00033048.gene	1
GO:0102756	very-long-chain 3-ketoacyl-CoA synthase activity	1/217	25/34333	0.146635	0.449366	0.430695	BHQH00034718.gene	1
GO:0006012	galactose metabolic process	1/217	28/34333	0.162726	0.48279	0.46273	BHQH00002047.gene	1
GO:0055072	iron ion homeostasis	1/217	28/34333	0.162726	0.48279	0.46273	BHQH00041771.gene	1
GO:0016297	acyl-[acyl-carrier-protein] hydrolase activity	1/217	29/34333	0.168023	0.48279	0.46273	novel14944	1
GO:0042026	protein refolding	1/217	29/34333	0.168023	0.48279	0.46273	BHQH00017770.gene	1
GO:0004805	trehalose-phosphatase activity	1/217	30/34333	0.173286	0.48279	0.46273	BHQH00025576.gene	1
GO:0009664	plant-type cell wall organization	1/217	31/34333	0.178515	0.48279	0.46273	BHQH00032937.gene	1
GO:0022625	cytosolic large ribosomal subunit	1/217	32/34333	0.183712	0.48279	0.46273	BHQH00036356.gene	1
GO:0004185	serine-type carboxypeptidase activity	2/217	124/34333	0.184981	0.48279	0.46273	BHQH00025183.gene/BHQH00026914.gene	2
GO:0009507	chloroplast	5/217	481/34333	0.189837	0.48279	0.46273	novel14944/BHQH00010956.gene/BHQH00021480.gene/BHQH00034969.gene/BHQH00004804.gene	5
GO:0017056	structural constituent of nuclear pore	1/217	35/34333	0.199107	0.48279	0.46273	BHQH00008832.gene	1
GO:0005516	calmodulin binding	2/217	131/34333	0.200975	0.48279	0.46273	BHQH00006842.gene/BHQH00043808.gene	2
GO:0008324	cation transmembrane transporter activity	1/217	36/34333	0.204174	0.48279	0.46273	BHQH00016600.gene	1
GO:0009654	photosystem II oxygen evolving complex	1/217	36/34333	0.204174	0.48279	0.46273	BHQH00037117.gene	1
GO:0016758	hexosyltransferase activity	1/217	36/34333	0.204174	0.48279	0.46273	novel16465	1
GO:0106310	protein serine kinase activity	3/217	249/34333	0.209136	0.48279	0.46273	BHQH00015741.gene/BHQH00000497.gene/BHQH00033048.gene	3
GO:0052716	hydroquinone:oxygen oxidoreductase activity	1/217	37/34333	0.20921	0.48279	0.46273	BHQH00013540.gene	1
GO:0005741	mitochondrial outer membrane	1/217	38/34333	0.214213	0.48279	0.46273	BHQH00005895.gene	1
GO:0016554	cytidine to uridine editing	1/217	39/34333	0.219185	0.48279	0.46273	BHQH00032531.gene	1
GO:0046856	phosphatidylinositol dephosphorylation	1/217	39/34333	0.219185	0.48279	0.46273	BHQH00029654.gene	1
GO:0016779	nucleotidyltransferase activity	1/217	40/34333	0.224126	0.48279	0.46273	BHQH00013484.gene	1
GO:0051537	2 iron, 2 sulfur cluster binding	1/217	40/34333	0.224126	0.48279	0.46273	BHQH00021480.gene	1
GO:0000398	mRNA splicing, via spliceosome	2/217	142/34333	0.226401	0.48279	0.46273	BHQH00035276.gene/BHQH00020108.gene	2
GO:0006811	ion transport	1/217	41/34333	0.229035	0.48279	0.46273	BHQH00019192.gene	1
GO:0009705	plant-type vacuole membrane	1/217	41/34333	0.229035	0.48279	0.46273	novel18793	1
GO:0016702	oxidoreductase activity, acting on single donors with incorporation of molecular oxygen, incorporation of two atoms of oxygen	1/217	41/34333	0.229035	0.48279	0.46273	BHQH00033772.gene	1
GO:0004190	aspartic-type endopeptidase activity	2/217	144/34333	0.231051	0.48279	0.46273	BHQH00016278.gene/BHQH00035681.gene	2
GO:0031047	gene silencing by RNA	2/217	144/34333	0.231051	0.48279	0.46273	BHQH00021358.gene/BHQH00018908.gene	2
GO:0006367	transcription initiation from RNA polymerase II promoter	1/217	42/34333	0.233914	0.48279	0.46273	novel5569	1
GO:0046274	lignin catabolic process	1/217	42/34333	0.233914	0.48279	0.46273	BHQH00013540.gene	1
GO:0005216	ion channel activity	1/217	43/34333	0.238762	0.48279	0.46273	BHQH00030545.gene	1
GO:0016620	oxidoreductase activity, acting on the aldehyde or oxo group of donors, NAD or NADP as acceptor	1/217	43/34333	0.238762	0.48279	0.46273	BHQH00022586.gene	1
GO:0006633	fatty acid biosynthetic process	2/217	149/34333	0.242702	0.48279	0.46273	BHQH00034718.gene/novel14944	2
GO:0004499	N,N-dimethylaniline monooxygenase activity	1/217	44/34333	0.243579	0.48279	0.46273	BHQH00033713.gene	1
GO:0004712	protein serine/threonine/tyrosine kinase activity	3/217	270/34333	0.243936	0.48279	0.46273	BHQH00015741.gene/BHQH00000497.gene/BHQH00033048.gene	3
GO:0010181	FMN binding	1/217	46/34333	0.253123	0.489059	0.468738	BHQH00023057.gene	1
GO:0006606	protein import into nucleus	1/217	47/34333	0.25785	0.489059	0.468738	BHQH00008832.gene	1
GO:0009607	response to biotic stimulus	1/217	47/34333	0.25785	0.489059	0.468738	BHQH00043808.gene	1
GO:0005829	cytosol	3/217	281/34333	0.262527	0.489059	0.468738	BHQH00008533.gene/BHQH00041695.gene/BHQH00002601.gene	3
GO:0009579	thylakoid	1/217	48/34333	0.262547	0.489059	0.468738	BHQH00026409.gene	1
GO:0009736	cytokinin-activated signaling pathway	1/217	48/34333	0.262547	0.489059	0.468738	BHQH00017410.gene	1
GO:0000049	tRNA binding	1/217	50/34333	0.271853	0.496655	0.476018	BHQH00024763.gene	1
GO:0043229	intracellular organelle	1/217	50/34333	0.271853	0.496655	0.476018	BHQH00036674.gene	1
GO:0005198	structural molecule activity	1/217	51/34333	0.276462	0.500265	0.479478	novel2987	1
GO:0003712	transcription coregulator activity	1/217	53/34333	0.285593	0.507128	0.486056	BHQH00000551.gene	1
GO:0016592	mediator complex	1/217	53/34333	0.285593	0.507128	0.486056	BHQH00000551.gene	1
GO:0045893	positive regulation of transcription, DNA-templated	1/217	55/34333	0.294609	0.518294	0.496758	BHQH00032320.gene	1
GO:0032040	small-subunit processome	1/217	56/34333	0.299075	0.521323	0.499661	BHQH00033267.gene	1
GO:0003746	translation elongation factor activity	1/217	57/34333	0.303512	0.524248	0.502465	BHQH00004052.gene	1
GO:0005802	trans-Golgi network	1/217	59/34333	0.312303	0.534573	0.512361	BHQH00007817.gene	1
GO:0000977	RNA polymerase II transcription regulatory region sequence-specific DNA binding	1/217	60/34333	0.316657	0.537187	0.514866	BHQH00026288.gene	1
GO:0009058	biosynthetic process	1/217	62/34333	0.325283	0.546743	0.524025	BHQH00013484.gene	1
GO:0009734	auxin-activated signaling pathway	2/217	188/34333	0.333516	0.546743	0.524025	BHQH00017972.gene/BHQH00043239.gene	2
GO:0016102	diterpenoid biosynthetic process	1/217	64/34333	0.333801	0.546743	0.524025	BHQH00002924.gene	1
GO:0042803	protein homodimerization activity	1/217	64/34333	0.333801	0.546743	0.524025	BHQH00025589.gene	1
GO:0009873	ethylene-activated signaling pathway	1/217	66/34333	0.342211	0.554498	0.531458	BHQH00027515.gene	1
GO:0005576	extracellular region	4/217	469/34333	0.344673	0.554498	0.531458	BHQH00026914.gene/BHQH00022004.gene/BHQH00041143.gene/BHQH00032937.gene	4
GO:0003724	RNA helicase activity	2/217	194/34333	0.347291	0.554498	0.531458	BHQH00038202.gene/BHQH00020108.gene	2
GO:1990961	xenobiotic detoxification by transmembrane export across the plasma membrane	1/217	68/34333	0.350516	0.554984	0.531923	BHQH00027581.gene	1
GO:0051301	cell division	2/217	199/34333	0.358698	0.556579	0.533452	BHQH00033267.gene/BHQH00031123.gene	2
GO:0006955	immune response	1/217	70/34333	0.358716	0.556579	0.533452	BHQH00018908.gene	1
GO:0004565	beta-galactosidase activity	1/217	71/34333	0.362778	0.556579	0.533452	BHQH00043895.gene	1
GO:0006397	mRNA processing	2/217	201/34333	0.363241	0.556579	0.533452	BHQH00032531.gene/BHQH00001549.gene	2
GO:0031225	anchored component of membrane	1/217	74/34333	0.374809	0.56971	0.546038	BHQH00023005.gene	1
GO:0008234	cysteine-type peptidase activity	3/217	355/34333	0.38953	0.587387	0.56298	BHQH00004918.gene/novel466/BHQH00030196.gene	3
GO:0019252	starch biosynthetic process	1/217	79/34333	0.394361	0.589989	0.565475	BHQH00033048.gene	1
GO:0010333	terpene synthase activity	1/217	81/34333	0.402011	0.596735	0.57194	BHQH00002924.gene	1
GO:0003924	GTPase activity	3/217	369/34333	0.413237	0.608644	0.583354	BHQH00031123.gene/BHQH00004052.gene/BHQH00001954.gene	3
GO:0042910	xenobiotic transmembrane transporter activity	1/217	86/34333	0.420716	0.614892	0.589343	BHQH00027581.gene	1
GO:0000166	nucleotide binding	1/217	87/34333	0.424386	0.615522	0.589946	novel16619	1
GO:0004553	hydrolase activity, hydrolyzing O-glycosyl compounds	2/217	235/34333	0.438317	0.630911	0.604696	BHQH00001549.gene/BHQH00029382.gene	2
GO:0050661	NADP binding	1/217	92/34333	0.442395	0.631992	0.605732	BHQH00033713.gene	1
GO:0000287	magnesium ion binding	2/217	241/34333	0.451076	0.637456	0.610969	BHQH00002924.gene/BHQH00041695.gene	2
GO:0000160	phosphorelay signal transduction system	1/217	95/34333	0.452929	0.637456	0.610969	BHQH00012621.gene	1
GO:0006629	lipid metabolic process	2/217	250/34333	0.469904	0.642482	0.615786	BHQH00010099.gene/BHQH00039062.gene	2
GO:0016042	lipid catabolic process	1/217	100/34333	0.470048	0.642482	0.615786	BHQH00020577.gene	1
GO:0006396	RNA processing	1/217	101/34333	0.473408	0.642482	0.615786	BHQH00015955.gene	1
GO:0042744	hydrogen peroxide catabolic process	1/217	101/34333	0.473408	0.642482	0.615786	BHQH00022004.gene	1
GO:0051607	defense response to virus	1/217	101/34333	0.473408	0.642482	0.615786	BHQH00018908.gene	1
GO:0004650	polygalacturonase activity	1/217	104/34333	0.483359	0.651335	0.624271	BHQH00027472.gene	1
GO:0007165	signal transduction	2/217	263/34333	0.496409	0.663289	0.635729	novel17142/BHQH00000497.gene	2
GO:0009753	response to jasmonic acid	1/217	109/34333	0.49953	0.663289	0.635729	BHQH00002924.gene	1
GO:0009055	electron transfer activity	1/217	110/34333	0.502704	0.663289	0.635729	BHQH00021480.gene	1
GO:0006865	amino acid transport	1/217	113/34333	0.512104	0.671032	0.64315	BHQH00018086.gene	1
GO:0042545	cell wall modification	1/217	116/34333	0.521327	0.672346	0.644409	BHQH00009392.gene	1
GO:0045330	aspartyl esterase activity	1/217	116/34333	0.521327	0.672346	0.644409	BHQH00009392.gene	1
GO:0006357	regulation of transcription by RNA polymerase II	1/217	117/34333	0.524363	0.672346	0.644409	BHQH00000551.gene	1
GO:0030599	pectinesterase activity	1/217	118/34333	0.527379	0.672346	0.644409	BHQH00009392.gene	1
GO:0005525	GTP binding	3/217	444/34333	0.533894	0.672346	0.644409	BHQH00031123.gene/BHQH00004052.gene/BHQH00001954.gene	3
GO:0015297	antiporter activity	1/217	122/34333	0.539256	0.672346	0.644409	BHQH00027581.gene	1
GO:0043231	intracellular membrane-bounded organelle	2/217	286/34333	0.541192	0.672346	0.644409	BHQH00004052.gene/BHQH00001954.gene	2
GO:0004601	peroxidase activity	1/217	123/34333	0.542178	0.672346	0.644409	BHQH00022004.gene	1
GO:0000139	Golgi membrane	2/217	288/34333	0.544954	0.672346	0.644409	novel16465/novel2987	2
GO:0016020	membrane	3/217	458/34333	0.55487	0.680163	0.651901	BHQH00011514.gene/BHQH00002857.gene/BHQH00032937.gene	3
GO:0004857	enzyme inhibitor activity	1/217	135/34333	0.575842	0.696879	0.667922	BHQH00029615.gene	1
GO:0050660	flavin adenine dinucleotide binding	1/217	135/34333	0.575842	0.696879	0.667922	BHQH00033713.gene	1
GO:0015074	DNA integration	1/217	140/34333	0.58913	0.708448	0.679011	novel16720	1
GO:0005507	copper ion binding	1/217	149/34333	0.612013	0.731337	0.700949	BHQH00013540.gene	1
GO:0006486	protein glycosylation	1/217	155/34333	0.626559	0.732141	0.70172	novel16465	1
GO:0045490	pectin catabolic process	1/217	156/34333	0.628931	0.732141	0.70172	BHQH00009392.gene	1
GO:0106306	protein serine/threonine phosphatase activity	1/217	156/34333	0.628931	0.732141	0.70172	BHQH00001549.gene	1
GO:0005783	endoplasmic reticulum	1/217	157/34333	0.631287	0.732141	0.70172	BHQH00018105.gene	1
GO:0106307	protein serine/threonine phosphatase activity	1/217	158/34333	0.633628	0.732141	0.70172	BHQH00001549.gene	1
GO:0016301	kinase activity	1/217	159/34333	0.635954	0.732141	0.70172	BHQH00011514.gene	1
GO:0006325	chromatin organization	1/217	163/34333	0.645113	0.732141	0.70172	BHQH00018086.gene	1
GO:0006979	response to oxidative stress	1/217	163/34333	0.645113	0.732141	0.70172	BHQH00022004.gene	1
GO:0006364	rRNA processing	1/217	164/34333	0.647367	0.732141	0.70172	BHQH00033267.gene	1
GO:0048046	apoplast	1/217	169/34333	0.658424	0.74024	0.709482	BHQH00013540.gene	1
GO:0003953	NAD+ nucleosidase activity	1/217	174/34333	0.669135	0.747857	0.716783	novel17142	1
GO:0016788	hydrolase activity, acting on ester bonds	1/217	187/34333	0.695447	0.772718	0.740611	novel16619	1
GO:0008289	lipid binding	1/217	199/34333	0.717881	0.793008	0.760057	BHQH00018105.gene	1
GO:0008194	UDP-glycosyltransferase activity	1/217	207/34333	0.731915	0.799221	0.766013	BHQH00007240.gene	1
GO:0016192	vesicle-mediated transport	1/217	211/34333	0.738669	0.799221	0.766013	novel2987	1
GO:0006260	DNA replication	1/217	212/34333	0.740331	0.799221	0.766013	BHQH00014334.gene	1
GO:0016114	terpenoid biosynthetic process	1/217	212/34333	0.740331	0.799221	0.766013	BHQH00007240.gene	1
GO:0016787	hydrolase activity	2/217	424/34333	0.750554	0.805679	0.772202	BHQH00038202.gene/novel6338	2
GO:0043531	ADP binding	2/217	428/34333	0.755178	0.806089	0.772595	novel12470/BHQH00030806.gene	2
GO:0006886	intracellular protein transport	1/217	227/34333	0.764034	0.809806	0.776157	novel2987	1
GO:0008017	microtubule binding	1/217	231/34333	0.769983	0.809806	0.776157	BHQH00015881.gene	1
GO:0016567	protein ubiquitination	1/217	232/34333	0.771446	0.809806	0.776157	BHQH00012149.gene	1
GO:0003729	mRNA binding	1/217	244/34333	0.788304	0.819523	0.785471	BHQH00004804.gene	1
GO:0008168	methyltransferase activity	1/217	245/34333	0.789651	0.819523	0.785471	BHQH00018086.gene	1
GO:0005730	nucleolus	1/217	248/34333	0.793643	0.819523	0.785471	BHQH00033267.gene	1
GO:0030246	carbohydrate binding	1/217	252/34333	0.798848	0.820439	0.786349	BHQH00043895.gene	1
GO:0032259	methylation	1/217	269/34333	0.819552	0.837176	0.802391	BHQH00018086.gene	1
GO:0003824	catalytic activity	1/217	321/34333	0.870604	0.884571	0.847816	BHQH00014113.gene	1
GO:0006281	DNA repair	1/217	339/34333	0.884688	0.8941	0.856949	BHQH00014334.gene	1
GO:0005509	calcium ion binding	1/217	392/34333	0.917897	0.922754	0.884412	BHQH00011514.gene	1
GO:0004523	RNA-DNA hybrid ribonuclease activity	1/217	454/34333	0.944856	0.944856	0.905596	novel7556	1
