# Supplementary material for: Genome sequencing-based transcriptomic analysis reveals novel genes in Peucedanum praeruptorum
Source: BMC Genom Data. 2023 Sep 18;24:53. doi: 10.1186/s12863-023-01157-y (PMC10506206; doi:10.1186/s12863-023-01157-y)
Supplement: Supplementary file 1 — Additional file 1:Figure S1. Expression profile analysis of ATG family genes before and after bolting. Table S1. KO-enriched terms and genes in the two groups of samples before and after bolting. Table S2. GO functional classification terms and genes of two groups of samples before and after bolting. Table S3. Differentially expressed transcription factors in two samples before and after bolting. Table S4. Source and target genes for differential protein interaction network construction. Table S5. FPKM values and annotation information of five gene families in two samples before and after bolting. [file 12863_2023_1157_MOESM1_ESM.zip › Table S3.xlsx]

## Sheet: Diff_Genes_Tf
Table S3 Differentially expressed transcription factors in two samples before and after bolting
GeneID	treatment	control	baseMeanTreatment	baseMeanControl	baseMean	log2FoldChange	lfcSE	stat	pvalue	padj	diffType	tf
BHQH00026288.gene	D	C	5150.09	0	2575.05	28.7817	3.00319	9.58372	9.36135e-22	1.36016e-17	Up	M-type_MADS//http://planttfdb.gao-lab.org/family.php?fam=M-type_MADS;MIKC_MADS//http://planttfdb.gao-lab.org/family.php?fam=MIKC_MADS
BHQH00020980.gene	D	C	72.0302	0	36.0151	22.8249	3.00396	7.59826	3.00141e-14	4.84545e-11	Up	MYB//http://planttfdb.gao-lab.org/family.php?fam=MYB;MYB_related//http://planttfdb.gao-lab.org/family.php?fam=MYB_related
BHQH00008455.gene	D	C	0.0751347	325.085	162.58	-11.5716	2.16811	-5.33718	9.44013e-08	5.71501e-05	Down	M-type_MADS//http://planttfdb.gao-lab.org/family.php?fam=M-type_MADS
BHQH00037691.gene	D	C	38.0084	1579.7	808.852	-5.38375	1.01523	-5.30297	1.13934e-07	6.37839e-05	Down	bHLH//http://planttfdb.gao-lab.org/family.php?fam=bHLH
BHQH00003386.gene	D	C	161.092	55.5208	108.306	1.54287	0.336967	4.57869	4.67894e-06	0.00148369	Up	Dof//http://planttfdb.gao-lab.org/family.php?fam=Dof
BHQH00027515.gene	D	C	5.37481	558.734	282.054	-6.72227	1.48142	-4.53771	5.68682e-06	0.00173951	Down	ERF//http://planttfdb.gao-lab.org/family.php?fam=ERF;AP2//http://planttfdb.gao-lab.org/family.php?fam=AP2;RAV//http://planttfdb.gao-lab.org/family.php?fam=RAV
novel21008	D	C	103.472	0.750973	52.1117	7.04552	1.5652	4.50135	6.75228e-06	0.00198196	Up	AP2//http://planttfdb.gao-lab.org/family.php?fam=AP2
BHQH00007618.gene	D	C	1295.92	2.36506	649.143	9.09121	2.03739	4.46217	8.11319e-06	0.00224535	Up	NAC//http://planttfdb.gao-lab.org/family.php?fam=NAC
BHQH00028122.gene	D	C	808.417	75.0259	441.721	3.43067	0.769885	4.45608	8.34737e-06	0.00228836	Up	bZIP//http://planttfdb.gao-lab.org/family.php?fam=bZIP
BHQH00028259.gene	D	C	546.887	1.6032	274.245	8.37109	1.89392	4.41999	9.87072e-06	0.00255245	Up	NAC//http://planttfdb.gao-lab.org/family.php?fam=NAC
BHQH00007601.gene	D	C	924.208	123.7	523.954	2.90159	0.664433	4.36702	1.25955e-05	0.00307572	Up	TALE//http://planttfdb.gao-lab.org/family.php?fam=TALE
BHQH00004066.gene	D	C	12.3286	64.9361	38.6324	-2.42436	0.569317	-4.25836	2.0593e-05	0.00467508	Down	AP2//http://planttfdb.gao-lab.org/family.php?fam=AP2;ERF//http://planttfdb.gao-lab.org/family.php?fam=ERF
BHQH00003221.gene	D	C	24.1345	254.135	139.135	-3.40797	0.810748	-4.20348	2.62838e-05	0.00557505	Down	SBP//http://planttfdb.gao-lab.org/family.php?fam=SBP
BHQH00031110.gene	D	C	724.335	7.94874	366.142	6.50197	1.55478	4.18193	2.89044e-05	0.00599953	Up	NAC//http://planttfdb.gao-lab.org/family.php?fam=NAC
novel10056	D	C	469.842	181.737	325.789	1.36764	0.335407	4.07755	4.55127e-05	0.00847791	Up	HSF//http://planttfdb.gao-lab.org/family.php?fam=HSF
BHQH00020152.gene	D	C	373.16	117.661	245.411	1.66603	0.420919	3.95807	7.55582e-05	0.012413	Up	bHLH//http://planttfdb.gao-lab.org/family.php?fam=bHLH
BHQH00033853.gene	D	C	11.0478	38.4449	24.7464	-1.80472	0.460347	-3.92034	8.84245e-05	0.0134	Down	TALE//http://planttfdb.gao-lab.org/family.php?fam=TALE
BHQH00018704.gene	D	C	141.044	991.972	566.508	-2.81484	0.719538	-3.91201	9.15316e-05	0.0137814	Down	TCP//http://planttfdb.gao-lab.org/family.php?fam=TCP
BHQH00036028.gene	D	C	134.94	8.1532	71.5468	4.06522	1.05151	3.86608	0.000110601	0.0157546	Up	MYB_related//http://planttfdb.gao-lab.org/family.php?fam=MYB_related
BHQH00015315.gene	D	C	61.4608	261.963	161.712	-2.09395	0.542111	-3.86258	0.000112197	0.0158268	Down	ARR-B//http://planttfdb.gao-lab.org/family.php?fam=ARR-B;G2-like//http://planttfdb.gao-lab.org/family.php?fam=G2-like
BHQH00010069.gene	D	C	5.60477	41.4842	23.5445	-2.89254	0.755156	-3.83038	0.000127943	0.017489	Down	ARR-B//http://planttfdb.gao-lab.org/family.php?fam=ARR-B;G2-like//http://planttfdb.gao-lab.org/family.php?fam=G2-like
BHQH00034473.gene	D	C	336.254	30.2149	183.234	3.47583	0.915293	3.7975	0.000146162	0.0189612	Up	TALE//http://planttfdb.gao-lab.org/family.php?fam=TALE
BHQH00034688.gene	D	C	59.734	9.12417	34.4291	2.74109	0.732786	3.74065	0.000183548	0.0223947	Up	MYB//http://planttfdb.gao-lab.org/family.php?fam=MYB;MYB_related//http://planttfdb.gao-lab.org/family.php?fam=MYB_related
BHQH00003202.gene	D	C	287.195	44.7268	165.961	2.68582	0.72378	3.71082	0.000206591	0.0243086	Up	HB-other//http://planttfdb.gao-lab.org/family.php?fam=HB-other;HD-ZIP//http://planttfdb.gao-lab.org/family.php?fam=HD-ZIP
BHQH00032181.gene	D	C	172.797	32.7836	102.79	2.40263	0.657895	3.65199	0.000260212	0.028534	Up	MYB//http://planttfdb.gao-lab.org/family.php?fam=MYB;MYB_related//http://planttfdb.gao-lab.org/family.php?fam=MYB_related
novel21269	D	C	222.032	59.8613	140.947	1.88419	0.527756	3.57019	0.000356717	0.0353783	Up	Nin-like//http://planttfdb.gao-lab.org/family.php?fam=Nin-like
BHQH00003382.gene	D	C	84.7559	9.09637	46.9261	3.23239	0.911839	3.54491	0.000392747	0.03817	Up	ARR-B//http://planttfdb.gao-lab.org/family.php?fam=ARR-B;G2-like//http://planttfdb.gao-lab.org/family.php?fam=G2-like
BHQH00005041.gene	D	C	936.977	321.86	629.419	1.54344	0.435902	3.54079	0.00039893	0.03845	Up	HB-other//http://planttfdb.gao-lab.org/family.php?fam=HB-other;HD-ZIP//http://planttfdb.gao-lab.org/family.php?fam=HD-ZIP
BHQH00032320.gene	D	C	20.5281	1.49895	11.0135	3.77972	1.08318	3.48947	0.000483982	0.0434075	Up	MYB_related//http://planttfdb.gao-lab.org/family.php?fam=MYB_related;MYB//http://planttfdb.gao-lab.org/family.php?fam=MYB
BHQH00043609.gene	D	C	59.768	15.3669	37.5675	1.95649	0.564309	3.46705	0.000526204	0.0464771	Up	WRKY//http://planttfdb.gao-lab.org/family.php?fam=WRKY
BHQH00023534.gene	D	C	244.67	0.712912	122.692	8.50072	2.46493	3.44866	0.000563377	0.0485977	Up	NAC//http://planttfdb.gao-lab.org/family.php?fam=NAC
