# Supplementary material for: Genome sequencing-based transcriptomic analysis reveals novel genes in Peucedanum praeruptorum
Source: BMC Genom Data. 2023 Sep 18;24:53. doi: 10.1186/s12863-023-01157-y (PMC10506206; doi:10.1186/s12863-023-01157-y)
Supplement: Supplementary file 1 — Additional file 1:Figure S1. Expression profile analysis of ATG family genes before and after bolting. Table S1. KO-enriched terms and genes in the two groups of samples before and after bolting. Table S2. GO functional classification terms and genes of two groups of samples before and after bolting. Table S3. Differentially expressed transcription factors in two samples before and after bolting. Table S4. Source and target genes for differential protein interaction network construction. Table S5. FPKM values and annotation information of five gene families in two samples before and after bolting. [file 12863_2023_1157_MOESM1_ESM.zip › Table S4.xlsx]

## Sheet: PPI_score
Table S4 Source and target genes for differential protein interaction network construction
Source	Target	Score	Protein1	Protein2
BHQH00035681.gene	BHQH00007263.gene	216	3702.AT1G03220.1	3702.AT5G14920.1
BHQH00035681.gene	BHQH00030012.gene	229	3702.AT1G03220.1	3702.AT2G39800.1
BHQH00035681.gene	BHQH00043895.gene	392	3702.AT1G03220.1	3702.AT2G28470.1
BHQH00035681.gene	BHQH00025183.gene	186	3702.AT1G03220.1	3702.AT3G12240.1
BHQH00035681.gene	BHQH00033048.gene	236	3702.AT1G03220.1	3702.AT1G56140.1
BHQH00035681.gene	BHQH00027581.gene	268	3702.AT1G03220.1	3702.AT4G22790.1
BHQH00035681.gene	BHQH00043620.gene	169	3702.AT1G03220.1	3702.AT4G20860.1
BHQH00035681.gene	BHQH00029382.gene	402	3702.AT1G03220.1	3702.AT4G19810.1
BHQH00034718.gene	BHQH00043895.gene	482	3702.AT1G04220.1	3702.AT2G28470.1
BHQH00034718.gene	BHQH00000497.gene	269	3702.AT1G04220.1	3702.AT4G30960.1
BHQH00034718.gene	BHQH00003207.gene	456	3702.AT1G04220.1	3702.AT5G06760.1
BHQH00034718.gene	BHQH00014503.gene	241	3702.AT1G04220.1	3702.AT4G00430.1
BHQH00034718.gene	BHQH00036028.gene	194	3702.AT1G04220.1	3702.AT2G38090.1
BHQH00034718.gene	BHQH00001623.gene	206	3702.AT1G04220.1	3702.AT4G37360.1
BHQH00034718.gene	BHQH00010099.gene	316	3702.AT1G04220.1	3702.AT3G61580.1
BHQH00043239.gene	BHQH00017972.gene	335	3702.AT1G04250.1	3702.AT5G43700.1
BHQH00043239.gene	BHQH00037691.gene	161	3702.AT1G04250.1	3702.AT5G65640.1
BHQH00043239.gene	BHQH00033713.gene	216	3702.AT1G04250.1	3702.AT5G11320.1
BHQH00043239.gene	BHQH00008455.gene	177	3702.AT1G04250.1	3702.AT5G48670.1
BHQH00043239.gene	BHQH00018704.gene	161	3702.AT1G04250.1	3702.AT1G69690.1
BHQH00019629.gene	BHQH00021480.gene	150	3702.AT1G04350.1	3702.AT1G10960.1
BHQH00019629.gene	BHQH00008189.gene	201	3702.AT1G04350.1	3702.AT1G49975.1
BHQH00019629.gene	BHQH00038784.gene	284	3702.AT1G04350.1	3702.AT3G54050.1
BHQH00019629.gene	BHQH00001954.gene	215	3702.AT1G04350.1	3702.AT5G13650.2
BHQH00019629.gene	BHQH00037117.gene	315	3702.AT1G04350.1	3702.AT3G50820.1
BHQH00019629.gene	BHQH00023057.gene	342	3702.AT1G04350.1	3702.AT3G14420.1
BHQH00019629.gene	BHQH00001508.gene	339	3702.AT1G04350.1	3702.AT5G67030.1
BHQH00019629.gene	BHQH00028065.gene	406	3702.AT1G04350.1	3702.AT1G29700.1
BHQH00019629.gene	BHQH00006597.gene	189	3702.AT1G04350.1	3702.AT1G77490.1
BHQH00019629.gene	BHQH00025755.gene	276	3702.AT1G04350.1	3702.AT5G04140.2
BHQH00019629.gene	BHQH00033853.gene	179	3702.AT1G04350.1	3702.AT4G32980.1
BHQH00019629.gene	BHQH00022586.gene	254	3702.AT1G04350.1	3702.AT2G24270.4
BHQH00019629.gene	BHQH00039620.gene	281	3702.AT1G04350.1	3702.AT1G07180.1
BHQH00007780.gene	BHQH00009392.gene	270	3702.AT1G04520.1	3702.AT5G19730.1
BHQH00007780.gene	BHQH00017770.gene	201	3702.AT1G04520.1	3702.AT2G28000.1
BHQH00015765.gene	BHQH00022611.gene	152	3702.AT1G06620.1	3702.AT5G51350.1
BHQH00015765.gene	BHQH00027515.gene	194	3702.AT1G06620.1	3702.AT3G23240.1
BHQH00015765.gene	BHQH00007263.gene	272	3702.AT1G06620.1	3702.AT5G14920.1
BHQH00039620.gene	BHQH00041695.gene	190	3702.AT1G07180.1	3702.AT3G25400.1
BHQH00039620.gene	BHQH00023057.gene	403	3702.AT1G07180.1	3702.AT3G14420.1
BHQH00039620.gene	BHQH00001508.gene	704	3702.AT1G07180.1	3702.AT5G67030.1
BHQH00039620.gene	BHQH00006597.gene	175	3702.AT1G07180.1	3702.AT1G77490.1
BHQH00039620.gene	BHQH00025755.gene	272	3702.AT1G07180.1	3702.AT5G04140.2
BHQH00039620.gene	BHQH00003995.gene	392	3702.AT1G07180.1	3702.AT3G50930.1
BHQH00039620.gene	BHQH00034969.gene	256	3702.AT1G07180.1	3702.AT1G54580.1
BHQH00039620.gene	BHQH00019629.gene	281	3702.AT1G07180.1	3702.AT1G04350.1
BHQH00039620.gene	BHQH00038784.gene	210	3702.AT1G07180.1	3702.AT3G54050.1
BHQH00039620.gene	BHQH00001954.gene	220	3702.AT1G07180.1	3702.AT5G13650.2
BHQH00039620.gene	BHQH00037117.gene	233	3702.AT1G07180.1	3702.AT3G50820.1
BHQH00039620.gene	BHQH00028065.gene	348	3702.AT1G07180.1	3702.AT1G29700.1
BHQH00039620.gene	BHQH00030012.gene	190	3702.AT1G07180.1	3702.AT2G39800.1
BHQH00039620.gene	BHQH00022586.gene	203	3702.AT1G07180.1	3702.AT2G24270.4
BHQH00039620.gene	BHQH00008832.gene	161	3702.AT1G07180.1	3702.AT4G38960.3
BHQH00004052.gene	BHQH00024763.gene	372	3702.AT1G07920.1	3702.AT3G59980.1
BHQH00004052.gene	BHQH00014113.gene	161	3702.AT1G07920.1	3702.AT1G78580.1
BHQH00004052.gene	BHQH00017770.gene	341	3702.AT1G07920.1	3702.AT2G28000.1
BHQH00004052.gene	BHQH00003964.gene	269	3702.AT1G07920.1	3702.AT5G49560.1
BHQH00004052.gene	BHQH00036356.gene	876	3702.AT1G07920.1	3702.AT3G09200.1
BHQH00004052.gene	BHQH00024482.gene	159	3702.AT1G07920.1	3702.AT3G07030.1
BHQH00016573.gene	BHQH00029092.gene	185	3702.AT1G08570.1	3702.AT5G61760.1
BHQH00016573.gene	BHQH00006597.gene	278	3702.AT1G08570.1	3702.AT1G77490.1
BHQH00016573.gene	BHQH00026409.gene	158	3702.AT1G08570.1	3702.AT5G51100.1
BHQH00016573.gene	BHQH00019462.gene	167	3702.AT1G08570.1	3702.AT5G02020.1
BHQH00016573.gene	BHQH00037426.gene	476	3702.AT1G08570.1	3702.AT1G54320.1
BHQH00016573.gene	BHQH00030012.gene	194	3702.AT1G08570.1	3702.AT2G39800.1
BHQH00016573.gene	BHQH00038333.gene	188	3702.AT1G08570.1	3702.AT2G15790.1
BHQH00002857.gene	BHQH00001508.gene	192	3702.AT1G10900.1	3702.AT5G67030.1
BHQH00002857.gene	BHQH00029092.gene	234	3702.AT1G10900.1	3702.AT5G61760.1
BHQH00002857.gene	BHQH00024942.gene	254	3702.AT1G10900.1	3702.AT1G22600.1
BHQH00002857.gene	BHQH00020577.gene	839	3702.AT1G10900.1	3702.AT3G08510.1
BHQH00002857.gene	BHQH00012176.gene	216	3702.AT1G10900.1	3702.AT1G16820.1
BHQH00002857.gene	BHQH00029654.gene	286	3702.AT1G10900.1	3702.AT1G71710.1
BHQH00021480.gene	BHQH00018093.gene	158	3702.AT1G10960.1	3702.AT3G60750.1
BHQH00021480.gene	BHQH00023057.gene	318	3702.AT1G10960.1	3702.AT3G14420.1
BHQH00021480.gene	BHQH00006597.gene	293	3702.AT1G10960.1	3702.AT1G77490.1
BHQH00021480.gene	BHQH00025755.gene	386	3702.AT1G10960.1	3702.AT5G04140.2
BHQH00021480.gene	BHQH00033853.gene	181	3702.AT1G10960.1	3702.AT4G32980.1
BHQH00021480.gene	BHQH00037965.gene	161	3702.AT1G10960.1	3702.AT2G10940.2
BHQH00021480.gene	BHQH00014473.gene	161	3702.AT1G10960.1	3702.AT2G10940.2
BHQH00021480.gene	BHQH00039040.gene	150	3702.AT1G10960.1	3702.AT2G36830.1
BHQH00021480.gene	BHQH00007502.gene	150	3702.AT1G10960.1	3702.AT2G36830.1
BHQH00021480.gene	BHQH00008189.gene	216	3702.AT1G10960.1	3702.AT1G49975.1
BHQH00021480.gene	BHQH00019629.gene	150	3702.AT1G10960.1	3702.AT1G04350.1
BHQH00021480.gene	BHQH00038784.gene	371	3702.AT1G10960.1	3702.AT3G54050.1
BHQH00021480.gene	BHQH00001954.gene	204	3702.AT1G10960.1	3702.AT5G13650.2
BHQH00021480.gene	BHQH00037117.gene	391	3702.AT1G10960.1	3702.AT3G50820.1
BHQH00021480.gene	BHQH00028065.gene	150	3702.AT1G10960.1	3702.AT1G29700.1
BHQH00021480.gene	BHQH00017770.gene	429	3702.AT1G10960.1	3702.AT2G28000.1
BHQH00021480.gene	BHQH00022586.gene	215	3702.AT1G10960.1	3702.AT2G24270.4
BHQH00026819.gene	BHQH00030012.gene	283	3702.AT1G16220.1	3702.AT2G39800.1
BHQH00016600.gene	BHQH00019192.gene	177	3702.AT1G16310.1	3702.AT5G43745.1
BHQH00016600.gene	BHQH00025021.gene	372	3702.AT1G16310.1	3702.AT4G31940.1
BHQH00016600.gene	BHQH00001954.gene	182	3702.AT1G16310.1	3702.AT5G13650.2
BHQH00016600.gene	BHQH00000551.gene	237	3702.AT1G16310.1	3702.AT1G55325.2
BHQH00016600.gene	BHQH00028065.gene	270	3702.AT1G16310.1	3702.AT1G29700.1
BHQH00016600.gene	BHQH00030012.gene	218	3702.AT1G16310.1	3702.AT2G39800.1
BHQH00012176.gene	BHQH00041695.gene	185	3702.AT1G16820.1	3702.AT3G25400.1
BHQH00012176.gene	BHQH00002857.gene	216	3702.AT1G16820.1	3702.AT1G10900.1
BHQH00012176.gene	BHQH00005895.gene	270	3702.AT1G16820.1	3702.AT3G57090.1
BHQH00012176.gene	BHQH00017129.gene	186	3702.AT1G16820.1	3702.AT3G58450.1
BHQH00012176.gene	BHQH00001954.gene	173	3702.AT1G16820.1	3702.AT5G13650.2
BHQH00012176.gene	BHQH00017770.gene	217	3702.AT1G16820.1	3702.AT2G28000.1
BHQH00012176.gene	BHQH00037426.gene	161	3702.AT1G16820.1	3702.AT1G54320.1
BHQH00012176.gene	BHQH00038333.gene	157	3702.AT1G16820.1	3702.AT2G15790.1
BHQH00011514.gene	BHQH00010956.gene	177	3702.AT1G21270.1	3702.AT3G26740.1
BHQH00011514.gene	BHQH00039062.gene	218	3702.AT1G21270.1	3702.AT3G48090.1
BHQH00011514.gene	BHQH00016989.gene	305	3702.AT1G21270.1	3702.AT1G23090.1
BHQH00011514.gene	BHQH00020577.gene	156	3702.AT1G21270.1	3702.AT3G08510.1
BHQH00011514.gene	BHQH00019635.gene	155	3702.AT1G21270.1	3702.AT5G24530.1
BHQH00041587.gene	BHQH00021538.gene	632	3702.AT1G22060.1	3702.AT4G33625.1
BHQH00024942.gene	BHQH00002857.gene	254	3702.AT1G22600.1	3702.AT1G10900.1
BHQH00016989.gene	BHQH00023057.gene	154	3702.AT1G23090.1	3702.AT3G14420.1
BHQH00016989.gene	BHQH00025755.gene	181	3702.AT1G23090.1	3702.AT5G04140.2
BHQH00016989.gene	BHQH00034969.gene	298	3702.AT1G23090.1	3702.AT1G54580.1
BHQH00016989.gene	BHQH00033048.gene	335	3702.AT1G23090.1	3702.AT1G56140.1
BHQH00016989.gene	BHQH00011514.gene	305	3702.AT1G23090.1	3702.AT1G21270.1
BHQH00016989.gene	BHQH00032941.gene	527	3702.AT1G23090.1	3702.AT2G33260.1
BHQH00016989.gene	BHQH00018908.gene	152	3702.AT1G23090.1	3702.AT1G48410.2
BHQH00016989.gene	BHQH00028065.gene	190	3702.AT1G23090.1	3702.AT1G29700.1
BHQH00016989.gene	BHQH00030012.gene	190	3702.AT1G23090.1	3702.AT2G39800.1
BHQH00026914.gene	BHQH00001623.gene	176	3702.AT1G28110.2	3702.AT4G37360.1
BHQH00004553.gene	BHQH00020363.gene	165	3702.AT1G28220.1	3702.AT1G30840.1
BHQH00033221.gene	BHQH00010956.gene	179	3702.AT1G28230.1	3702.AT3G26740.1
BHQH00033221.gene	BHQH00030012.gene	169	3702.AT1G28230.1	3702.AT2G39800.1
BHQH00033221.gene	BHQH00007817.gene	465	3702.AT1G28230.1	3702.AT3G23430.1
BHQH00028065.gene	BHQH00018093.gene	190	3702.AT1G29700.1	3702.AT3G60750.1
BHQH00028065.gene	BHQH00041695.gene	190	3702.AT1G29700.1	3702.AT3G25400.1
BHQH00028065.gene	BHQH00023057.gene	271	3702.AT1G29700.1	3702.AT3G14420.1
BHQH00028065.gene	BHQH00001508.gene	336	3702.AT1G29700.1	3702.AT5G67030.1
BHQH00028065.gene	BHQH00006597.gene	319	3702.AT1G29700.1	3702.AT1G77490.1
BHQH00028065.gene	BHQH00026409.gene	191	3702.AT1G29700.1	3702.AT5G51100.1
BHQH00028065.gene	BHQH00025755.gene	365	3702.AT1G29700.1	3702.AT5G04140.2
BHQH00028065.gene	BHQH00033853.gene	203	3702.AT1G29700.1	3702.AT4G32980.1
BHQH00028065.gene	BHQH00039620.gene	348	3702.AT1G29700.1	3702.AT1G07180.1
BHQH00028065.gene	BHQH00016600.gene	270	3702.AT1G29700.1	3702.AT1G16310.1
BHQH00028065.gene	BHQH00021480.gene	150	3702.AT1G29700.1	3702.AT1G10960.1
BHQH00028065.gene	BHQH00008189.gene	337	3702.AT1G29700.1	3702.AT1G49975.1
BHQH00028065.gene	BHQH00019629.gene	406	3702.AT1G29700.1	3702.AT1G04350.1
BHQH00028065.gene	BHQH00038784.gene	392	3702.AT1G29700.1	3702.AT3G54050.1
BHQH00028065.gene	BHQH00001954.gene	279	3702.AT1G29700.1	3702.AT5G13650.2
BHQH00028065.gene	BHQH00037117.gene	468	3702.AT1G29700.1	3702.AT3G50820.1
BHQH00028065.gene	BHQH00000551.gene	192	3702.AT1G29700.1	3702.AT1G55325.2
BHQH00028065.gene	BHQH00016989.gene	190	3702.AT1G29700.1	3702.AT1G23090.1
BHQH00028065.gene	BHQH00022586.gene	200	3702.AT1G29700.1	3702.AT2G24270.4
BHQH00028065.gene	BHQH00038333.gene	182	3702.AT1G29700.1	3702.AT2G15790.1
BHQH00002047.gene	BHQH00013484.gene	157	3702.AT1G30620.1	3702.AT2G39770.1
BHQH00002047.gene	BHQH00041695.gene	179	3702.AT1G30620.1	3702.AT3G25400.1
BHQH00002047.gene	BHQH00003995.gene	616	3702.AT1G30620.1	3702.AT3G50930.1
BHQH00002047.gene	BHQH00019635.gene	265	3702.AT1G30620.1	3702.AT5G24530.1
BHQH00002047.gene	BHQH00034473.gene	268	3702.AT1G30620.1	3702.AT1G62990.1
BHQH00002047.gene	BHQH00038784.gene	240	3702.AT1G30620.1	3702.AT3G54050.1
BHQH00002047.gene	BHQH00030012.gene	221	3702.AT1G30620.1	3702.AT2G39800.1
BHQH00043609.gene	BHQH00027515.gene	189	3702.AT1G30650.1	3702.AT3G23240.1
BHQH00043609.gene	BHQH00030133.gene	189	3702.AT1G30650.1	3702.AT2G39510.1
BHQH00043609.gene	BHQH00033609.gene	422	3702.AT1G30650.1	3702.AT5G10580.1
BHQH00043609.gene	BHQH00041771.gene	185	3702.AT1G30650.1	3702.AT1G74770.1
BHQH00043609.gene	BHQH00007817.gene	201	3702.AT1G30650.1	3702.AT3G23430.1
BHQH00020363.gene	BHQH00015768.gene	272	3702.AT1G30840.1	3702.AT4G08300.1
BHQH00020363.gene	BHQH00004553.gene	165	3702.AT1G30840.1	3702.AT1G28220.1
BHQH00038202.gene	BHQH00032531.gene	185	3702.AT1G31970.1	3702.AT1G32580.1
BHQH00038202.gene	BHQH00036028.gene	195	3702.AT1G31970.1	3702.AT2G38090.1
BHQH00038202.gene	BHQH00035276.gene	178	3702.AT1G31970.1	3702.AT5G28740.1
BHQH00038202.gene	BHQH00033267.gene	930	3702.AT1G31970.1	3702.AT5G16750.1
BHQH00038202.gene	BHQH00017770.gene	236	3702.AT1G31970.1	3702.AT2G28000.1
BHQH00038202.gene	BHQH00004804.gene	190	3702.AT1G31970.1	3702.AT4G09040.1
BHQH00038202.gene	BHQH00041578.gene	168	3702.AT1G31970.1	3702.AT3G09890.1
BHQH00038202.gene	BHQH00038333.gene	182	3702.AT1G31970.1	3702.AT2G15790.1
BHQH00038202.gene	BHQH00012812.gene	154	3702.AT1G31970.1	3702.AT3G05470.1
BHQH00038202.gene	BHQH00036356.gene	316	3702.AT1G31970.1	3702.AT3G09200.1
BHQH00038202.gene	BHQH00020108.gene	211	3702.AT1G31970.1	3702.AT5G51280.1
BHQH00038202.gene	BHQH00018908.gene	289	3702.AT1G31970.1	3702.AT1G48410.2
BHQH00038202.gene	BHQH00030012.gene	243	3702.AT1G31970.1	3702.AT2G39800.1
BHQH00032531.gene	BHQH00024482.gene	165	3702.AT1G32580.1	3702.AT3G07030.1
BHQH00032531.gene	BHQH00036356.gene	169	3702.AT1G32580.1	3702.AT3G09200.1
BHQH00032531.gene	BHQH00038202.gene	185	3702.AT1G32580.1	3702.AT1G31970.1
BHQH00032531.gene	BHQH00036674.gene	163	3702.AT1G32580.1	3702.AT5G60980.2
BHQH00025576.gene	BHQH00033706.gene	190	3702.AT1G35910.1	3702.AT5G25610.1
BHQH00025576.gene	BHQH00038784.gene	252	3702.AT1G35910.1	3702.AT3G54050.1
BHQH00025576.gene	BHQH00014113.gene	951	3702.AT1G35910.1	3702.AT1G78580.1
BHQH00025576.gene	BHQH00030012.gene	313	3702.AT1G35910.1	3702.AT2G39800.1
BHQH00025576.gene	BHQH00007817.gene	301	3702.AT1G35910.1	3702.AT3G23430.1
BHQH00042580.gene	BHQH00038350.gene	189	3702.AT1G44800.1	3702.AT1G49470.1
BHQH00042580.gene	BHQH00033609.gene	220	3702.AT1G44800.1	3702.AT5G10580.1
BHQH00042580.gene	BHQH00015768.gene	169	3702.AT1G44800.1	3702.AT4G08300.1
BHQH00042580.gene	BHQH00030133.gene	187	3702.AT1G44800.1	3702.AT2G39510.1
BHQH00042580.gene	BHQH00007817.gene	361	3702.AT1G44800.1	3702.AT3G23430.1
BHQH00042580.gene	BHQH00034473.gene	157	3702.AT1G44800.1	3702.AT1G62990.1
BHQH00018908.gene	BHQH00022611.gene	193	3702.AT1G48410.2	3702.AT5G51350.1
BHQH00018908.gene	BHQH00005041.gene	170	3702.AT1G48410.2	3702.AT4G16780.1
BHQH00018908.gene	BHQH00003879.gene	520	3702.AT1G48410.2	3702.AT3G15140.1
BHQH00018908.gene	BHQH00003202.gene	272	3702.AT1G48410.2	3702.AT5G06710.1
BHQH00018908.gene	BHQH00038202.gene	289	3702.AT1G48410.2	3702.AT1G31970.1
BHQH00018908.gene	BHQH00003221.gene	515	3702.AT1G48410.2	3702.AT2G42200.1
BHQH00018908.gene	BHQH00016989.gene	152	3702.AT1G48410.2	3702.AT1G23090.1
BHQH00018908.gene	BHQH00038333.gene	642	3702.AT1G48410.2	3702.AT2G15790.1
BHQH00018908.gene	BHQH00004066.gene	261	3702.AT1G48410.2	3702.AT2G28550.3
BHQH00038350.gene	BHQH00042580.gene	189	3702.AT1G49470.1	3702.AT1G44800.1
BHQH00038350.gene	BHQH00015768.gene	169	3702.AT1G49470.1	3702.AT4G08300.1
BHQH00008189.gene	BHQH00038784.gene	491	3702.AT1G49975.1	3702.AT3G54050.1
BHQH00008189.gene	BHQH00001954.gene	222	3702.AT1G49975.1	3702.AT5G13650.2
BHQH00008189.gene	BHQH00037117.gene	463	3702.AT1G49975.1	3702.AT3G50820.1
BHQH00008189.gene	BHQH00023057.gene	414	3702.AT1G49975.1	3702.AT3G14420.1
BHQH00008189.gene	BHQH00034550.gene	237	3702.AT1G49975.1	3702.AT2G45180.1
BHQH00008189.gene	BHQH00028065.gene	337	3702.AT1G49975.1	3702.AT1G29700.1
BHQH00008189.gene	BHQH00006597.gene	420	3702.AT1G49975.1	3702.AT1G77490.1
BHQH00008189.gene	BHQH00025755.gene	571	3702.AT1G49975.1	3702.AT5G04140.2
BHQH00008189.gene	BHQH00033853.gene	347	3702.AT1G49975.1	3702.AT4G32980.1
BHQH00008189.gene	BHQH00022586.gene	453	3702.AT1G49975.1	3702.AT2G24270.4
BHQH00008189.gene	BHQH00004804.gene	347	3702.AT1G49975.1	3702.AT4G09040.1
BHQH00008189.gene	BHQH00021480.gene	216	3702.AT1G49975.1	3702.AT1G10960.1
BHQH00008189.gene	BHQH00037965.gene	282	3702.AT1G49975.1	3702.AT2G10940.2
BHQH00008189.gene	BHQH00014473.gene	282	3702.AT1G49975.1	3702.AT2G10940.2
BHQH00008189.gene	BHQH00019629.gene	201	3702.AT1G49975.1	3702.AT1G04350.1
BHQH00003386.gene	BHQH00003995.gene	200	3702.AT1G51700.1	3702.AT3G50930.1
BHQH00003386.gene	BHQH00022359.gene	167	3702.AT1G51700.1	3702.AT3G05320.1
BHQH00033763.gene	BHQH00006880.gene	907	3702.AT1G52190.1	3702.AT5G62680.1
BHQH00033763.gene	BHQH00034550.gene	167	3702.AT1G52190.1	3702.AT2G45180.1
BHQH00033763.gene	BHQH00031360.gene	169	3702.AT1G52190.1	3702.AT1G66150.1
BHQH00033763.gene	BHQH00037426.gene	900	3702.AT1G52190.1	3702.AT1G54320.1
BHQH00033763.gene	BHQH00017079.gene	903	3702.AT1G52190.1	3702.AT1G68570.1
BHQH00033763.gene	BHQH00037965.gene	212	3702.AT1G52190.1	3702.AT2G10940.2
BHQH00033763.gene	BHQH00014473.gene	212	3702.AT1G52190.1	3702.AT2G10940.2
BHQH00037426.gene	BHQH00016573.gene	476	3702.AT1G54320.1	3702.AT1G08570.1
BHQH00037426.gene	BHQH00006880.gene	900	3702.AT1G54320.1	3702.AT5G62680.1
BHQH00037426.gene	BHQH00033763.gene	900	3702.AT1G54320.1	3702.AT1G52190.1
BHQH00037426.gene	BHQH00023966.gene	339	3702.AT1G54320.1	3702.AT3G07880.1
BHQH00037426.gene	BHQH00017079.gene	900	3702.AT1G54320.1	3702.AT1G68570.1
BHQH00037426.gene	BHQH00012176.gene	161	3702.AT1G54320.1	3702.AT1G16820.1
BHQH00034969.gene	BHQH00018093.gene	259	3702.AT1G54580.1	3702.AT3G60750.1
BHQH00034969.gene	BHQH00015955.gene	171	3702.AT1G54580.1	3702.AT2G17560.1
BHQH00034969.gene	BHQH00025755.gene	213	3702.AT1G54580.1	3702.AT5G04140.2
BHQH00034969.gene	BHQH00039620.gene	256	3702.AT1G54580.1	3702.AT1G07180.1
BHQH00034969.gene	BHQH00036356.gene	199	3702.AT1G54580.1	3702.AT3G09200.1
BHQH00034969.gene	BHQH00018463.gene	329	3702.AT1G54580.1	3702.AT2G28900.1
BHQH00034969.gene	BHQH00018466.gene	329	3702.AT1G54580.1	3702.AT2G28900.1
BHQH00034969.gene	BHQH00008999.gene	329	3702.AT1G54580.1	3702.AT2G28900.1
BHQH00034969.gene	BHQH00001954.gene	177	3702.AT1G54580.1	3702.AT5G13650.2
BHQH00034969.gene	BHQH00000551.gene	302	3702.AT1G54580.1	3702.AT1G55325.2
BHQH00034969.gene	BHQH00016989.gene	298	3702.AT1G54580.1	3702.AT1G23090.1
BHQH00034969.gene	BHQH00030012.gene	287	3702.AT1G54580.1	3702.AT2G39800.1
BHQH00034969.gene	BHQH00010099.gene	254	3702.AT1G54580.1	3702.AT3G61580.1
BHQH00003107.gene	BHQH00017129.gene	504	3702.AT1G54870.1	3702.AT3G58450.1
BHQH00003107.gene	BHQH00022586.gene	163	3702.AT1G54870.1	3702.AT2G24270.4
BHQH00003107.gene	BHQH00003207.gene	176	3702.AT1G54870.1	3702.AT5G06760.1
BHQH00000551.gene	BHQH00018093.gene	375	3702.AT1G55325.2	3702.AT3G60750.1
BHQH00000551.gene	BHQH00041695.gene	190	3702.AT1G55325.2	3702.AT3G25400.1
BHQH00000551.gene	BHQH00023057.gene	262	3702.AT1G55325.2	3702.AT3G14420.1
BHQH00000551.gene	BHQH00001508.gene	174	3702.AT1G55325.2	3702.AT5G67030.1
BHQH00000551.gene	BHQH00006597.gene	204	3702.AT1G55325.2	3702.AT1G77490.1
BHQH00000551.gene	BHQH00026409.gene	199	3702.AT1G55325.2	3702.AT5G51100.1
BHQH00000551.gene	BHQH00016600.gene	237	3702.AT1G55325.2	3702.AT1G16310.1
BHQH00000551.gene	BHQH00034969.gene	302	3702.AT1G55325.2	3702.AT1G54580.1
BHQH00000551.gene	BHQH00001412.gene	256	3702.AT1G55325.2	3702.AT2G23970.1
BHQH00000551.gene	BHQH00001202.gene	256	3702.AT1G55325.2	3702.AT2G23970.1
BHQH00000551.gene	BHQH00017129.gene	175	3702.AT1G55325.2	3702.AT3G58450.1
BHQH00000551.gene	BHQH00038784.gene	387	3702.AT1G55325.2	3702.AT3G54050.1
BHQH00000551.gene	BHQH00028065.gene	192	3702.AT1G55325.2	3702.AT1G29700.1
BHQH00000551.gene	BHQH00017770.gene	176	3702.AT1G55325.2	3702.AT2G28000.1
BHQH00000551.gene	BHQH00030012.gene	548	3702.AT1G55325.2	3702.AT2G39800.1
BHQH00000551.gene	BHQH00022586.gene	496	3702.AT1G55325.2	3702.AT2G24270.4
BHQH00033048.gene	BHQH00038787.gene	173	3702.AT1G56140.1	3702.AT2G37980.1
BHQH00033048.gene	BHQH00016989.gene	335	3702.AT1G56140.1	3702.AT1G23090.1
BHQH00033048.gene	BHQH00043808.gene	260	3702.AT1G56140.1	3702.AT1G61560.1
BHQH00033048.gene	BHQH00020577.gene	156	3702.AT1G56140.1	3702.AT3G08510.1
BHQH00033048.gene	BHQH00043620.gene	204	3702.AT1G56140.1	3702.AT4G20860.1
BHQH00033048.gene	BHQH00035681.gene	236	3702.AT1G56140.1	3702.AT1G03220.1
BHQH00043808.gene	BHQH00042193.gene	155	3702.AT1G61560.1	3702.AT5G18150.1
BHQH00043808.gene	BHQH00038787.gene	153	3702.AT1G61560.1	3702.AT2G37980.1
BHQH00043808.gene	BHQH00043620.gene	177	3702.AT1G61560.1	3702.AT4G20860.1
BHQH00043808.gene	BHQH00039062.gene	253	3702.AT1G61560.1	3702.AT3G48090.1
BHQH00043808.gene	BHQH00033048.gene	260	3702.AT1G61560.1	3702.AT1G56140.1
BHQH00043808.gene	BHQH00038784.gene	161	3702.AT1G61560.1	3702.AT3G54050.1
BHQH00043808.gene	BHQH00042839.gene	167	3702.AT1G61560.1	3702.AT4G18250.1
BHQH00034473.gene	BHQH00023534.gene	831	3702.AT1G62990.1	3702.AT2G46770.1
BHQH00034473.gene	BHQH00032320.gene	866	3702.AT1G62990.1	3702.AT1G63910.1
BHQH00034473.gene	BHQH00023005.gene	440	3702.AT1G62990.1	3702.AT5G15630.1
BHQH00034473.gene	BHQH00033853.gene	264	3702.AT1G62990.1	3702.AT4G32980.1
BHQH00034473.gene	BHQH00013540.gene	567	3702.AT1G62990.1	3702.AT2G38080.1
BHQH00034473.gene	BHQH00002047.gene	268	3702.AT1G62990.1	3702.AT1G30620.1
BHQH00034473.gene	BHQH00042580.gene	157	3702.AT1G62990.1	3702.AT1G44800.1
BHQH00034473.gene	BHQH00032181.gene	861	3702.AT1G62990.1	3702.AT4G22680.1
BHQH00034473.gene	BHQH00007601.gene	227	3702.AT1G62990.1	3702.AT1G75410.2
BHQH00032320.gene	BHQH00023534.gene	838	3702.AT1G63910.1	3702.AT2G46770.1
BHQH00032320.gene	BHQH00005855.gene	281	3702.AT1G63910.1	3702.AT5G04190.1
BHQH00032320.gene	BHQH00023005.gene	548	3702.AT1G63910.1	3702.AT5G15630.1
BHQH00032320.gene	BHQH00013540.gene	276	3702.AT1G63910.1	3702.AT2G38080.1
BHQH00032320.gene	BHQH00020108.gene	176	3702.AT1G63910.1	3702.AT5G51280.1
BHQH00032320.gene	BHQH00031123.gene	163	3702.AT1G63910.1	3702.AT5G11300.1
BHQH00032320.gene	BHQH00034473.gene	866	3702.AT1G63910.1	3702.AT1G62990.1
BHQH00032320.gene	BHQH00027515.gene	563	3702.AT1G63910.1	3702.AT3G23240.1
BHQH00032320.gene	BHQH00010069.gene	161	3702.AT1G63910.1	3702.AT5G42630.1
BHQH00032320.gene	BHQH00035276.gene	345	3702.AT1G63910.1	3702.AT5G28740.1
BHQH00032320.gene	BHQH00032181.gene	169	3702.AT1G63910.1	3702.AT4G22680.1
BHQH00032320.gene	BHQH00020152.gene	321	3702.AT1G63910.1	3702.AT1G68810.1
BHQH00032320.gene	BHQH00038333.gene	156	3702.AT1G63910.1	3702.AT2G15790.1
BHQH00031360.gene	BHQH00020577.gene	156	3702.AT1G66150.1	3702.AT3G08510.1
BHQH00031360.gene	BHQH00033763.gene	169	3702.AT1G66150.1	3702.AT1G52190.1
BHQH00031360.gene	BHQH00011917.gene	248	3702.AT1G66150.1	3702.AT1G72300.1
BHQH00031360.gene	BHQH00018704.gene	229	3702.AT1G66150.1	3702.AT1G69690.1
BHQH00031360.gene	BHQH00019635.gene	301	3702.AT1G66150.1	3702.AT5G24530.1
BHQH00020980.gene	BHQH00037691.gene	153	3702.AT1G66380.1	3702.AT5G65640.1
BHQH00020980.gene	BHQH00020108.gene	176	3702.AT1G66380.1	3702.AT5G51280.1
BHQH00020980.gene	BHQH00031123.gene	163	3702.AT1G66380.1	3702.AT5G11300.1
BHQH00020980.gene	BHQH00003221.gene	390	3702.AT1G66380.1	3702.AT2G42200.1
BHQH00020980.gene	BHQH00033706.gene	300	3702.AT1G66380.1	3702.AT5G25610.1
BHQH00020980.gene	BHQH00035276.gene	345	3702.AT1G66380.1	3702.AT5G28740.1
BHQH00020980.gene	BHQH00033267.gene	537	3702.AT1G66380.1	3702.AT5G16750.1
BHQH00020980.gene	BHQH00038333.gene	156	3702.AT1G66380.1	3702.AT2G15790.1
BHQH00012149.gene	BHQH00019635.gene	161	3702.AT1G67900.2	3702.AT5G24530.1
BHQH00012149.gene	BHQH00034550.gene	161	3702.AT1G67900.2	3702.AT2G45180.1
BHQH00017079.gene	BHQH00006880.gene	903	3702.AT1G68570.1	3702.AT5G62680.1
BHQH00017079.gene	BHQH00032941.gene	392	3702.AT1G68570.1	3702.AT2G33260.1
BHQH00017079.gene	BHQH00018086.gene	453	3702.AT1G68570.1	3702.AT2G39130.1
BHQH00017079.gene	BHQH00023005.gene	269	3702.AT1G68570.1	3702.AT5G15630.1
BHQH00017079.gene	BHQH00037426.gene	900	3702.AT1G68570.1	3702.AT1G54320.1
BHQH00017079.gene	BHQH00028084.gene	303	3702.AT1G68570.1	3702.AT1G68740.1
BHQH00017079.gene	BHQH00003995.gene	457	3702.AT1G68570.1	3702.AT3G50930.1
BHQH00017079.gene	BHQH00033763.gene	903	3702.AT1G68570.1	3702.AT1G52190.1
BHQH00017079.gene	BHQH00039040.gene	236	3702.AT1G68570.1	3702.AT2G36830.1
BHQH00017079.gene	BHQH00007502.gene	236	3702.AT1G68570.1	3702.AT2G36830.1
BHQH00017079.gene	BHQH00007817.gene	303	3702.AT1G68570.1	3702.AT3G23430.1
BHQH00028084.gene	BHQH00017079.gene	303	3702.AT1G68740.1	3702.AT1G68570.1
BHQH00020152.gene	BHQH00032320.gene	321	3702.AT1G68810.1	3702.AT1G63910.1
BHQH00018704.gene	BHQH00003221.gene	188	3702.AT1G69690.1	3702.AT2G42200.1
BHQH00018704.gene	BHQH00033853.gene	176	3702.AT1G69690.1	3702.AT4G32980.1
BHQH00018704.gene	BHQH00004586.gene	155	3702.AT1G69690.1	3702.AT3G50660.1
BHQH00018704.gene	BHQH00043239.gene	161	3702.AT1G69690.1	3702.AT1G04250.1
BHQH00018704.gene	BHQH00003382.gene	161	3702.AT1G69690.1	3702.AT4G37180.2
BHQH00018704.gene	BHQH00008533.gene	301	3702.AT1G69690.1	3702.AT3G53450.1
BHQH00018704.gene	BHQH00031360.gene	229	3702.AT1G69690.1	3702.AT1G66150.1
BHQH00018704.gene	BHQH00005592.gene	474	3702.AT1G69690.1	3702.AT1G75750.1
BHQH00018704.gene	BHQH00002601.gene	573	3702.AT1G69690.1	3702.AT5G06300.1
BHQH00044437.gene	BHQH00030012.gene	226	3702.AT1G71050.1	3702.AT2G39800.1
BHQH00029654.gene	BHQH00002857.gene	286	3702.AT1G71710.1	3702.AT1G10900.1
BHQH00029654.gene	BHQH00020577.gene	152	3702.AT1G71710.1	3702.AT3G08510.1
BHQH00029654.gene	BHQH00008455.gene	221	3702.AT1G71710.1	3702.AT5G48670.1
BHQH00011917.gene	BHQH00031360.gene	248	3702.AT1G72300.1	3702.AT1G66150.1
BHQH00011917.gene	BHQH00028122.gene	161	3702.AT1G72300.1	3702.AT5G15830.1
BHQH00011917.gene	BHQH00035276.gene	239	3702.AT1G72300.1	3702.AT5G28740.1
BHQH00011917.gene	BHQH00038333.gene	155	3702.AT1G72300.1	3702.AT2G15790.1
BHQH00028814.gene	BHQH00037965.gene	472	3702.AT1G73220.1	3702.AT2G10940.2
BHQH00028814.gene	BHQH00014473.gene	472	3702.AT1G73220.1	3702.AT2G10940.2
BHQH00028814.gene	BHQH00030012.gene	204	3702.AT1G73220.1	3702.AT2G39800.1
BHQH00028814.gene	BHQH00023966.gene	171	3702.AT1G73220.1	3702.AT3G07880.1
BHQH00028814.gene	BHQH00038333.gene	224	3702.AT1G73220.1	3702.AT2G15790.1
BHQH00041771.gene	BHQH00025021.gene	665	3702.AT1G74770.1	3702.AT4G31940.1
BHQH00041771.gene	BHQH00043609.gene	185	3702.AT1G74770.1	3702.AT1G30650.1
BHQH00041771.gene	BHQH00025183.gene	193	3702.AT1G74770.1	3702.AT3G12240.1
BHQH00041771.gene	BHQH00008453.gene	215	3702.AT1G74770.1	3702.AT5G06860.1
BHQH00041771.gene	BHQH00008452.gene	215	3702.AT1G74770.1	3702.AT5G06860.1
BHQH00041771.gene	BHQH00007387.gene	215	3702.AT1G74770.1	3702.AT5G06860.1
BHQH00041771.gene	BHQH00008451.gene	215	3702.AT1G74770.1	3702.AT5G06860.1
BHQH00041771.gene	BHQH00033609.gene	349	3702.AT1G74770.1	3702.AT5G10580.1
BHQH00041771.gene	BHQH00007817.gene	214	3702.AT1G74770.1	3702.AT3G23430.1
BHQH00007601.gene	BHQH00002943.gene	224	3702.AT1G75410.2	3702.AT5G49760.1
BHQH00007601.gene	BHQH00033853.gene	166	3702.AT1G75410.2	3702.AT4G32980.1
BHQH00007601.gene	BHQH00034473.gene	227	3702.AT1G75410.2	3702.AT1G62990.1
BHQH00005592.gene	BHQH00008453.gene	216	3702.AT1G75750.1	3702.AT5G06860.1
BHQH00005592.gene	BHQH00008452.gene	216	3702.AT1G75750.1	3702.AT5G06860.1
BHQH00005592.gene	BHQH00007387.gene	216	3702.AT1G75750.1	3702.AT5G06860.1
BHQH00005592.gene	BHQH00008451.gene	216	3702.AT1G75750.1	3702.AT5G06860.1
BHQH00005592.gene	BHQH00018704.gene	474	3702.AT1G75750.1	3702.AT1G69690.1
BHQH00005592.gene	BHQH00033706.gene	352	3702.AT1G75750.1	3702.AT5G25610.1
BHQH00005592.gene	BHQH00002943.gene	269	3702.AT1G75750.1	3702.AT5G49760.1
BHQH00005592.gene	BHQH00039040.gene	300	3702.AT1G75750.1	3702.AT2G36830.1
BHQH00005592.gene	BHQH00007502.gene	300	3702.AT1G75750.1	3702.AT2G36830.1
BHQH00005592.gene	BHQH00034550.gene	201	3702.AT1G75750.1	3702.AT2G45180.1
BHQH00005592.gene	BHQH00018111.gene	169	3702.AT1G75750.1	3702.AT3G53420.1
BHQH00006597.gene	BHQH00013484.gene	455	3702.AT1G77490.1	3702.AT2G39770.1
BHQH00006597.gene	BHQH00018093.gene	332	3702.AT1G77490.1	3702.AT3G60750.1
BHQH00006597.gene	BHQH00023057.gene	443	3702.AT1G77490.1	3702.AT3G14420.1
BHQH00006597.gene	BHQH00034550.gene	205	3702.AT1G77490.1	3702.AT2G45180.1
BHQH00006597.gene	BHQH00016573.gene	278	3702.AT1G77490.1	3702.AT1G08570.1
BHQH00006597.gene	BHQH00001508.gene	160	3702.AT1G77490.1	3702.AT5G67030.1
BHQH00006597.gene	BHQH00026409.gene	504	3702.AT1G77490.1	3702.AT5G51100.1
BHQH00006597.gene	BHQH00025755.gene	493	3702.AT1G77490.1	3702.AT5G04140.2
BHQH00006597.gene	BHQH00033853.gene	280	3702.AT1G77490.1	3702.AT4G32980.1
BHQH00006597.gene	BHQH00039620.gene	175	3702.AT1G77490.1	3702.AT1G07180.1
BHQH00006597.gene	BHQH00024763.gene	183	3702.AT1G77490.1	3702.AT3G59980.1
BHQH00006597.gene	BHQH00021480.gene	293	3702.AT1G77490.1	3702.AT1G10960.1
BHQH00006597.gene	BHQH00037965.gene	404	3702.AT1G77490.1	3702.AT2G10940.2
BHQH00006597.gene	BHQH00014473.gene	404	3702.AT1G77490.1	3702.AT2G10940.2
BHQH00006597.gene	BHQH00008189.gene	420	3702.AT1G77490.1	3702.AT1G49975.1
BHQH00006597.gene	BHQH00019629.gene	189	3702.AT1G77490.1	3702.AT1G04350.1
BHQH00006597.gene	BHQH00038784.gene	645	3702.AT1G77490.1	3702.AT3G54050.1
BHQH00006597.gene	BHQH00001954.gene	305	3702.AT1G77490.1	3702.AT5G13650.2
BHQH00006597.gene	BHQH00037117.gene	542	3702.AT1G77490.1	3702.AT3G50820.1
BHQH00006597.gene	BHQH00017222.gene	371	3702.AT1G77490.1	3702.AT5G48570.1
BHQH00006597.gene	BHQH00000551.gene	204	3702.AT1G77490.1	3702.AT1G55325.2
BHQH00006597.gene	BHQH00028065.gene	319	3702.AT1G77490.1	3702.AT1G29700.1
BHQH00006597.gene	BHQH00030012.gene	280	3702.AT1G77490.1	3702.AT2G39800.1
BHQH00006597.gene	BHQH00022586.gene	378	3702.AT1G77490.1	3702.AT2G24270.4
BHQH00006597.gene	BHQH00004804.gene	266	3702.AT1G77490.1	3702.AT4G09040.1
BHQH00014113.gene	BHQH00018093.gene	229	3702.AT1G78580.1	3702.AT3G60750.1
BHQH00014113.gene	BHQH00004052.gene	161	3702.AT1G78580.1	3702.AT1G07920.1
BHQH00014113.gene	BHQH00038784.gene	204	3702.AT1G78580.1	3702.AT3G54050.1
BHQH00014113.gene	BHQH00043895.gene	165	3702.AT1G78580.1	3702.AT2G28470.1
BHQH00014113.gene	BHQH00025576.gene	951	3702.AT1G78580.1	3702.AT1G35910.1
BHQH00014113.gene	BHQH00017770.gene	151	3702.AT1G78580.1	3702.AT2G28000.1
BHQH00014113.gene	BHQH00030012.gene	313	3702.AT1G78580.1	3702.AT2G39800.1
BHQH00006148.gene	BHQH00007263.gene	495	3702.AT2G02100.1	3702.AT5G14920.1
BHQH00015315.gene	BHQH00003221.gene	150	3702.AT2G03500.1	3702.AT2G42200.1
BHQH00015315.gene	BHQH00037691.gene	450	3702.AT2G03500.1	3702.AT5G65640.1
BHQH00015315.gene	BHQH00033713.gene	221	3702.AT2G03500.1	3702.AT5G11320.1
BHQH00037965.gene	BHQH00038784.gene	340	3702.AT2G10940.2	3702.AT3G54050.1
BHQH00014473.gene	BHQH00038784.gene	340	3702.AT2G10940.2	3702.AT3G54050.1
BHQH00037965.gene	BHQH00031110.gene	555	3702.AT2G10940.2	3702.AT3G15510.1
BHQH00037965.gene	BHQH00007618.gene	555	3702.AT2G10940.2	3702.AT3G15510.1
BHQH00037965.gene	BHQH00028259.gene	555	3702.AT2G10940.2	3702.AT3G15510.1
BHQH00014473.gene	BHQH00031110.gene	555	3702.AT2G10940.2	3702.AT3G15510.1
BHQH00014473.gene	BHQH00007618.gene	555	3702.AT2G10940.2	3702.AT3G15510.1
BHQH00014473.gene	BHQH00028259.gene	555	3702.AT2G10940.2	3702.AT3G15510.1
BHQH00037965.gene	BHQH00037117.gene	286	3702.AT2G10940.2	3702.AT3G50820.1
BHQH00014473.gene	BHQH00037117.gene	286	3702.AT2G10940.2	3702.AT3G50820.1
BHQH00037965.gene	BHQH00023057.gene	304	3702.AT2G10940.2	3702.AT3G14420.1
BHQH00014473.gene	BHQH00023057.gene	304	3702.AT2G10940.2	3702.AT3G14420.1
BHQH00037965.gene	BHQH00034550.gene	378	3702.AT2G10940.2	3702.AT2G45180.1
BHQH00014473.gene	BHQH00034550.gene	378	3702.AT2G10940.2	3702.AT2G45180.1
BHQH00037965.gene	BHQH00005041.gene	300	3702.AT2G10940.2	3702.AT4G16780.1
BHQH00014473.gene	BHQH00005041.gene	300	3702.AT2G10940.2	3702.AT4G16780.1
BHQH00037965.gene	BHQH00028814.gene	472	3702.AT2G10940.2	3702.AT1G73220.1
BHQH00014473.gene	BHQH00028814.gene	472	3702.AT2G10940.2	3702.AT1G73220.1
BHQH00037965.gene	BHQH00006597.gene	404	3702.AT2G10940.2	3702.AT1G77490.1
BHQH00014473.gene	BHQH00006597.gene	404	3702.AT2G10940.2	3702.AT1G77490.1
BHQH00037965.gene	BHQH00025755.gene	271	3702.AT2G10940.2	3702.AT5G04140.2
BHQH00014473.gene	BHQH00025755.gene	271	3702.AT2G10940.2	3702.AT5G04140.2
BHQH00037965.gene	BHQH00033853.gene	199	3702.AT2G10940.2	3702.AT4G32980.1
BHQH00014473.gene	BHQH00033853.gene	199	3702.AT2G10940.2	3702.AT4G32980.1
BHQH00037965.gene	BHQH00022586.gene	256	3702.AT2G10940.2	3702.AT2G24270.4
BHQH00014473.gene	BHQH00022586.gene	256	3702.AT2G10940.2	3702.AT2G24270.4
BHQH00037965.gene	BHQH00004804.gene	181	3702.AT2G10940.2	3702.AT4G09040.1
BHQH00014473.gene	BHQH00004804.gene	181	3702.AT2G10940.2	3702.AT4G09040.1
BHQH00037965.gene	BHQH00033763.gene	212	3702.AT2G10940.2	3702.AT1G52190.1
BHQH00014473.gene	BHQH00033763.gene	212	3702.AT2G10940.2	3702.AT1G52190.1
BHQH00037965.gene	BHQH00021480.gene	161	3702.AT2G10940.2	3702.AT1G10960.1
BHQH00014473.gene	BHQH00021480.gene	161	3702.AT2G10940.2	3702.AT1G10960.1
BHQH00037965.gene	BHQH00039040.gene	154	3702.AT2G10940.2	3702.AT2G36830.1
BHQH00037965.gene	BHQH00007502.gene	154	3702.AT2G10940.2	3702.AT2G36830.1
BHQH00014473.gene	BHQH00039040.gene	154	3702.AT2G10940.2	3702.AT2G36830.1
BHQH00014473.gene	BHQH00007502.gene	154	3702.AT2G10940.2	3702.AT2G36830.1
BHQH00037965.gene	BHQH00008189.gene	282	3702.AT2G10940.2	3702.AT1G49975.1
BHQH00014473.gene	BHQH00008189.gene	282	3702.AT2G10940.2	3702.AT1G49975.1
BHQH00038333.gene	BHQH00022611.gene	155	3702.AT2G15790.1	3702.AT5G51350.1
BHQH00038333.gene	BHQH00034688.gene	156	3702.AT2G15790.1	3702.AT3G24310.1
BHQH00038333.gene	BHQH00032320.gene	156	3702.AT2G15790.1	3702.AT1G63910.1
BHQH00038333.gene	BHQH00016573.gene	188	3702.AT2G15790.1	3702.AT1G08570.1
BHQH00038333.gene	BHQH00038202.gene	182	3702.AT2G15790.1	3702.AT1G31970.1
BHQH00038333.gene	BHQH00003221.gene	272	3702.AT2G15790.1	3702.AT2G42200.1
BHQH00038333.gene	BHQH00001954.gene	530	3702.AT2G15790.1	3702.AT5G13650.2
BHQH00038333.gene	BHQH00035276.gene	443	3702.AT2G15790.1	3702.AT5G28740.1
BHQH00038333.gene	BHQH00017770.gene	658	3702.AT2G15790.1	3702.AT2G28000.1
BHQH00038333.gene	BHQH00032181.gene	156	3702.AT2G15790.1	3702.AT4G22680.1
BHQH00038333.gene	BHQH00020980.gene	156	3702.AT2G15790.1	3702.AT1G66380.1
BHQH00038333.gene	BHQH00004804.gene	165	3702.AT2G15790.1	3702.AT4G09040.1
BHQH00038333.gene	BHQH00011917.gene	155	3702.AT2G15790.1	3702.AT1G72300.1
BHQH00038333.gene	BHQH00017222.gene	307	3702.AT2G15790.1	3702.AT5G48570.1
BHQH00038333.gene	BHQH00028814.gene	224	3702.AT2G15790.1	3702.AT1G73220.1
BHQH00038333.gene	BHQH00018908.gene	642	3702.AT2G15790.1	3702.AT1G48410.2
BHQH00038333.gene	BHQH00028065.gene	182	3702.AT2G15790.1	3702.AT1G29700.1
BHQH00038333.gene	BHQH00030012.gene	179	3702.AT2G15790.1	3702.AT2G39800.1
BHQH00038333.gene	BHQH00012176.gene	157	3702.AT2G15790.1	3702.AT1G16820.1
BHQH00038333.gene	BHQH00004066.gene	224	3702.AT2G15790.1	3702.AT2G28550.3
BHQH00015955.gene	BHQH00029092.gene	188	3702.AT2G17560.1	3702.AT5G61760.1
BHQH00015955.gene	BHQH00034969.gene	171	3702.AT2G17560.1	3702.AT1G54580.1
BHQH00001412.gene	BHQH00018093.gene	154	3702.AT2G23970.1	3702.AT3G60750.1
BHQH00001202.gene	BHQH00018093.gene	154	3702.AT2G23970.1	3702.AT3G60750.1
BHQH00001412.gene	BHQH00001954.gene	256	3702.AT2G23970.1	3702.AT5G13650.2
BHQH00001202.gene	BHQH00001954.gene	256	3702.AT2G23970.1	3702.AT5G13650.2
BHQH00001412.gene	BHQH00000551.gene	256	3702.AT2G23970.1	3702.AT1G55325.2
BHQH00001202.gene	BHQH00000551.gene	256	3702.AT2G23970.1	3702.AT1G55325.2
BHQH00001412.gene	BHQH00026409.gene	196	3702.AT2G23970.1	3702.AT5G51100.1
BHQH00001202.gene	BHQH00026409.gene	196	3702.AT2G23970.1	3702.AT5G51100.1
BHQH00001412.gene	BHQH00030012.gene	641	3702.AT2G23970.1	3702.AT2G39800.1
BHQH00001202.gene	BHQH00030012.gene	641	3702.AT2G23970.1	3702.AT2G39800.1
BHQH00001412.gene	BHQH00024763.gene	201	3702.AT2G23970.1	3702.AT3G59980.1
BHQH00001202.gene	BHQH00024763.gene	201	3702.AT2G23970.1	3702.AT3G59980.1
BHQH00002924.gene	BHQH00042839.gene	272	3702.AT2G24210.1	3702.AT4G18250.1
BHQH00022586.gene	BHQH00018093.gene	911	3702.AT2G24270.4	3702.AT3G60750.1
BHQH00022586.gene	BHQH00003107.gene	163	3702.AT2G24270.4	3702.AT1G54870.1
BHQH00022586.gene	BHQH00023057.gene	511	3702.AT2G24270.4	3702.AT3G14420.1
BHQH00022586.gene	BHQH00029092.gene	217	3702.AT2G24270.4	3702.AT5G61760.1
BHQH00022586.gene	BHQH00025755.gene	480	3702.AT2G24270.4	3702.AT5G04140.2
BHQH00022586.gene	BHQH00033853.gene	363	3702.AT2G24270.4	3702.AT4G32980.1
BHQH00022586.gene	BHQH00021480.gene	215	3702.AT2G24270.4	3702.AT1G10960.1
BHQH00022586.gene	BHQH00008189.gene	453	3702.AT2G24270.4	3702.AT1G49975.1
BHQH00022586.gene	BHQH00033706.gene	169	3702.AT2G24270.4	3702.AT5G25610.1
BHQH00022586.gene	BHQH00038784.gene	560	3702.AT2G24270.4	3702.AT3G54050.1
BHQH00022586.gene	BHQH00001954.gene	238	3702.AT2G24270.4	3702.AT5G13650.2
BHQH00022586.gene	BHQH00037117.gene	440	3702.AT2G24270.4	3702.AT3G50820.1
BHQH00022586.gene	BHQH00000551.gene	496	3702.AT2G24270.4	3702.AT1G55325.2
BHQH00022586.gene	BHQH00001508.gene	276	3702.AT2G24270.4	3702.AT5G67030.1
BHQH00022586.gene	BHQH00006597.gene	378	3702.AT2G24270.4	3702.AT1G77490.1
BHQH00022586.gene	BHQH00026409.gene	216	3702.AT2G24270.4	3702.AT5G51100.1
BHQH00022586.gene	BHQH00039620.gene	203	3702.AT2G24270.4	3702.AT1G07180.1
BHQH00022586.gene	BHQH00037965.gene	256	3702.AT2G24270.4	3702.AT2G10940.2
BHQH00022586.gene	BHQH00014473.gene	256	3702.AT2G24270.4	3702.AT2G10940.2
BHQH00022586.gene	BHQH00019629.gene	254	3702.AT2G24270.4	3702.AT1G04350.1
BHQH00022586.gene	BHQH00028065.gene	200	3702.AT2G24270.4	3702.AT1G29700.1
BHQH00022586.gene	BHQH00030012.gene	749	3702.AT2G24270.4	3702.AT2G39800.1
BHQH00017770.gene	BHQH00018093.gene	479	3702.AT2G28000.1	3702.AT3G60750.1
BHQH00017770.gene	BHQH00025755.gene	189	3702.AT2G28000.1	3702.AT5G04140.2
BHQH00017770.gene	BHQH00024763.gene	361	3702.AT2G28000.1	3702.AT3G59980.1
BHQH00017770.gene	BHQH00021480.gene	429	3702.AT2G28000.1	3702.AT1G10960.1
BHQH00017770.gene	BHQH00038202.gene	236	3702.AT2G28000.1	3702.AT1G31970.1
BHQH00017770.gene	BHQH00017129.gene	231	3702.AT2G28000.1	3702.AT3G58450.1
BHQH00017770.gene	BHQH00001954.gene	272	3702.AT2G28000.1	3702.AT5G13650.2
BHQH00017770.gene	BHQH00037117.gene	486	3702.AT2G28000.1	3702.AT3G50820.1
BHQH00017770.gene	BHQH00000551.gene	176	3702.AT2G28000.1	3702.AT1G55325.2
BHQH00017770.gene	BHQH00014113.gene	151	3702.AT2G28000.1	3702.AT1G78580.1
BHQH00017770.gene	BHQH00004804.gene	276	3702.AT2G28000.1	3702.AT4G09040.1
BHQH00017770.gene	BHQH00038333.gene	658	3702.AT2G28000.1	3702.AT2G15790.1
BHQH00017770.gene	BHQH00004052.gene	341	3702.AT2G28000.1	3702.AT1G07920.1
BHQH00017770.gene	BHQH00026409.gene	485	3702.AT2G28000.1	3702.AT5G51100.1
BHQH00017770.gene	BHQH00036356.gene	331	3702.AT2G28000.1	3702.AT3G09200.1
BHQH00017770.gene	BHQH00030012.gene	296	3702.AT2G28000.1	3702.AT2G39800.1
BHQH00017770.gene	BHQH00012176.gene	217	3702.AT2G28000.1	3702.AT1G16820.1
BHQH00017770.gene	BHQH00007780.gene	201	3702.AT2G28000.1	3702.AT1G04520.1
BHQH00043895.gene	BHQH00029382.gene	652	3702.AT2G28470.1	3702.AT4G19810.1
BHQH00043895.gene	BHQH00034718.gene	482	3702.AT2G28470.1	3702.AT1G04220.1
BHQH00043895.gene	BHQH00025855.gene	573	3702.AT2G28470.1	3702.AT4G10490.1
BHQH00043895.gene	BHQH00001508.gene	179	3702.AT2G28470.1	3702.AT5G67030.1
BHQH00043895.gene	BHQH00014113.gene	165	3702.AT2G28470.1	3702.AT1G78580.1
BHQH00043895.gene	BHQH00025755.gene	165	3702.AT2G28470.1	3702.AT5G04140.2
BHQH00043895.gene	BHQH00033853.gene	150	3702.AT2G28470.1	3702.AT4G32980.1
BHQH00043895.gene	BHQH00030012.gene	165	3702.AT2G28470.1	3702.AT2G39800.1
BHQH00043895.gene	BHQH00024763.gene	225	3702.AT2G28470.1	3702.AT3G59980.1
BHQH00043895.gene	BHQH00007263.gene	153	3702.AT2G28470.1	3702.AT5G14920.1
BHQH00043895.gene	BHQH00035681.gene	392	3702.AT2G28470.1	3702.AT1G03220.1
BHQH00004066.gene	BHQH00003221.gene	701	3702.AT2G28550.3	3702.AT2G42200.1
BHQH00004066.gene	BHQH00027515.gene	297	3702.AT2G28550.3	3702.AT3G23240.1
BHQH00004066.gene	BHQH00003202.gene	163	3702.AT2G28550.3	3702.AT5G06710.1
BHQH00004066.gene	BHQH00038333.gene	224	3702.AT2G28550.3	3702.AT2G15790.1
BHQH00004066.gene	BHQH00018908.gene	261	3702.AT2G28550.3	3702.AT1G48410.2
BHQH00018463.gene	BHQH00034969.gene	329	3702.AT2G28900.1	3702.AT1G54580.1
BHQH00018466.gene	BHQH00034969.gene	329	3702.AT2G28900.1	3702.AT1G54580.1
BHQH00008999.gene	BHQH00034969.gene	329	3702.AT2G28900.1	3702.AT1G54580.1
BHQH00018463.gene	BHQH00033267.gene	622	3702.AT2G28900.1	3702.AT5G16750.1
BHQH00018466.gene	BHQH00033267.gene	622	3702.AT2G28900.1	3702.AT5G16750.1
BHQH00008999.gene	BHQH00033267.gene	622	3702.AT2G28900.1	3702.AT5G16750.1
BHQH00018463.gene	BHQH00001549.gene	212	3702.AT2G28900.1	3702.AT3G18080.1
BHQH00018466.gene	BHQH00001549.gene	212	3702.AT2G28900.1	3702.AT3G18080.1
BHQH00008999.gene	BHQH00001549.gene	212	3702.AT2G28900.1	3702.AT3G18080.1
BHQH00018463.gene	BHQH00010956.gene	189	3702.AT2G28900.1	3702.AT3G26740.1
BHQH00018466.gene	BHQH00010956.gene	189	3702.AT2G28900.1	3702.AT3G26740.1
BHQH00008999.gene	BHQH00010956.gene	189	3702.AT2G28900.1	3702.AT3G26740.1
BHQH00032941.gene	BHQH00016989.gene	527	3702.AT2G33260.1	3702.AT1G23090.1
BHQH00032941.gene	BHQH00025755.gene	158	3702.AT2G33260.1	3702.AT5G04140.2
BHQH00032941.gene	BHQH00017079.gene	392	3702.AT2G33260.1	3702.AT1G68570.1
BHQH00039040.gene	BHQH00000076.gene	263	3702.AT2G36830.1	3702.AT4G18910.1
BHQH00007502.gene	BHQH00000076.gene	263	3702.AT2G36830.1	3702.AT4G18910.1
BHQH00039040.gene	BHQH00030545.gene	266	3702.AT2G36830.1	3702.AT5G53130.1
BHQH00007502.gene	BHQH00030545.gene	266	3702.AT2G36830.1	3702.AT5G53130.1
BHQH00039040.gene	BHQH00021480.gene	150	3702.AT2G36830.1	3702.AT1G10960.1
BHQH00007502.gene	BHQH00021480.gene	150	3702.AT2G36830.1	3702.AT1G10960.1
BHQH00039040.gene	BHQH00037965.gene	154	3702.AT2G36830.1	3702.AT2G10940.2
BHQH00039040.gene	BHQH00014473.gene	154	3702.AT2G36830.1	3702.AT2G10940.2
BHQH00007502.gene	BHQH00037965.gene	154	3702.AT2G36830.1	3702.AT2G10940.2
BHQH00007502.gene	BHQH00014473.gene	154	3702.AT2G36830.1	3702.AT2G10940.2
BHQH00039040.gene	BHQH00005592.gene	300	3702.AT2G36830.1	3702.AT1G75750.1
BHQH00007502.gene	BHQH00005592.gene	300	3702.AT2G36830.1	3702.AT1G75750.1
BHQH00039040.gene	BHQH00014503.gene	278	3702.AT2G36830.1	3702.AT4G00430.1
BHQH00007502.gene	BHQH00014503.gene	278	3702.AT2G36830.1	3702.AT4G00430.1
BHQH00039040.gene	BHQH00019462.gene	224	3702.AT2G36830.1	3702.AT5G02020.1
BHQH00007502.gene	BHQH00019462.gene	224	3702.AT2G36830.1	3702.AT5G02020.1
BHQH00039040.gene	BHQH00029615.gene	167	3702.AT2G36830.1	3702.AT5G64620.1
BHQH00007502.gene	BHQH00029615.gene	167	3702.AT2G36830.1	3702.AT5G64620.1
BHQH00039040.gene	BHQH00018086.gene	224	3702.AT2G36830.1	3702.AT2G39130.1
BHQH00007502.gene	BHQH00018086.gene	224	3702.AT2G36830.1	3702.AT2G39130.1
BHQH00039040.gene	BHQH00030012.gene	474	3702.AT2G36830.1	3702.AT2G39800.1
BHQH00007502.gene	BHQH00030012.gene	474	3702.AT2G36830.1	3702.AT2G39800.1
BHQH00039040.gene	BHQH00007263.gene	216	3702.AT2G36830.1	3702.AT5G14920.1
BHQH00007502.gene	BHQH00007263.gene	216	3702.AT2G36830.1	3702.AT5G14920.1
BHQH00039040.gene	BHQH00017079.gene	236	3702.AT2G36830.1	3702.AT1G68570.1
BHQH00007502.gene	BHQH00017079.gene	236	3702.AT2G36830.1	3702.AT1G68570.1
BHQH00039040.gene	BHQH00018111.gene	793	3702.AT2G36830.1	3702.AT3G53420.1
BHQH00007502.gene	BHQH00018111.gene	793	3702.AT2G36830.1	3702.AT3G53420.1
BHQH00038787.gene	BHQH00043808.gene	153	3702.AT2G37980.1	3702.AT1G61560.1
BHQH00038787.gene	BHQH00033048.gene	173	3702.AT2G37980.1	3702.AT1G56140.1
BHQH00013540.gene	BHQH00023534.gene	573	3702.AT2G38080.1	3702.AT2G46770.1
BHQH00013540.gene	BHQH00032320.gene	276	3702.AT2G38080.1	3702.AT1G63910.1
BHQH00013540.gene	BHQH00023005.gene	708	3702.AT2G38080.1	3702.AT5G15630.1
BHQH00013540.gene	BHQH00034473.gene	567	3702.AT2G38080.1	3702.AT1G62990.1
BHQH00013540.gene	BHQH00032181.gene	437	3702.AT2G38080.1	3702.AT4G22680.1
BHQH00036028.gene	BHQH00001508.gene	581	3702.AT2G38090.1	3702.AT5G67030.1
BHQH00036028.gene	BHQH00036356.gene	163	3702.AT2G38090.1	3702.AT3G09200.1
BHQH00036028.gene	BHQH00038202.gene	195	3702.AT2G38090.1	3702.AT1G31970.1
BHQH00036028.gene	BHQH00014503.gene	269	3702.AT2G38090.1	3702.AT4G00430.1
BHQH00036028.gene	BHQH00034718.gene	194	3702.AT2G38090.1	3702.AT1G04220.1
BHQH00036028.gene	BHQH00001623.gene	210	3702.AT2G38090.1	3702.AT4G37360.1
BHQH00036028.gene	BHQH00030012.gene	345	3702.AT2G38090.1	3702.AT2G39800.1
BHQH00018086.gene	BHQH00025755.gene	261	3702.AT2G39130.1	3702.AT5G04140.2
BHQH00018086.gene	BHQH00017079.gene	453	3702.AT2G39130.1	3702.AT1G68570.1
BHQH00018086.gene	BHQH00039040.gene	224	3702.AT2G39130.1	3702.AT2G36830.1
BHQH00018086.gene	BHQH00007502.gene	224	3702.AT2G39130.1	3702.AT2G36830.1
BHQH00030133.gene	BHQH00008453.gene	520	3702.AT2G39510.1	3702.AT5G06860.1
BHQH00030133.gene	BHQH00008452.gene	520	3702.AT2G39510.1	3702.AT5G06860.1
BHQH00030133.gene	BHQH00007387.gene	520	3702.AT2G39510.1	3702.AT5G06860.1
BHQH00030133.gene	BHQH00008451.gene	520	3702.AT2G39510.1	3702.AT5G06860.1
BHQH00030133.gene	BHQH00033609.gene	183	3702.AT2G39510.1	3702.AT5G10580.1
BHQH00030133.gene	BHQH00043609.gene	189	3702.AT2G39510.1	3702.AT1G30650.1
BHQH00030133.gene	BHQH00042580.gene	187	3702.AT2G39510.1	3702.AT1G44800.1
BHQH00013484.gene	BHQH00018093.gene	165	3702.AT2G39770.1	3702.AT3G60750.1
BHQH00013484.gene	BHQH00001508.gene	208	3702.AT2G39770.1	3702.AT5G67030.1
BHQH00013484.gene	BHQH00006597.gene	455	3702.AT2G39770.1	3702.AT1G77490.1
BHQH00013484.gene	BHQH00003995.gene	165	3702.AT2G39770.1	3702.AT3G50930.1
BHQH00013484.gene	BHQH00002047.gene	157	3702.AT2G39770.1	3702.AT1G30620.1
BHQH00013484.gene	BHQH00006880.gene	451	3702.AT2G39770.1	3702.AT5G62680.1
BHQH00030012.gene	BHQH00000076.gene	356	3702.AT2G39800.1	3702.AT4G18910.1
BHQH00030012.gene	BHQH00018093.gene	577	3702.AT2G39800.1	3702.AT3G60750.1
BHQH00030012.gene	BHQH00044437.gene	226	3702.AT2G39800.1	3702.AT1G71050.1
BHQH00030012.gene	BHQH00004918.gene	165	3702.AT2G39800.1	3702.AT5G50260.1
BHQH00030012.gene	BHQH00041695.gene	190	3702.AT2G39800.1	3702.AT3G25400.1
BHQH00030012.gene	BHQH00023057.gene	171	3702.AT2G39800.1	3702.AT3G14420.1
BHQH00030012.gene	BHQH00016573.gene	194	3702.AT2G39800.1	3702.AT1G08570.1
BHQH00030012.gene	BHQH00029092.gene	269	3702.AT2G39800.1	3702.AT5G61760.1
BHQH00030012.gene	BHQH00025755.gene	584	3702.AT2G39800.1	3702.AT5G04140.2
BHQH00030012.gene	BHQH00024763.gene	218	3702.AT2G39800.1	3702.AT3G59980.1
BHQH00030012.gene	BHQH00039062.gene	425	3702.AT2G39800.1	3702.AT3G48090.1
BHQH00030012.gene	BHQH00038202.gene	243	3702.AT2G39800.1	3702.AT1G31970.1
BHQH00030012.gene	BHQH00002047.gene	221	3702.AT2G39800.1	3702.AT1G30620.1
BHQH00030012.gene	BHQH00014503.gene	525	3702.AT2G39800.1	3702.AT4G00430.1
BHQH00030012.gene	BHQH00036028.gene	345	3702.AT2G39800.1	3702.AT2G38090.1
BHQH00030012.gene	BHQH00001412.gene	641	3702.AT2G39800.1	3702.AT2G23970.1
BHQH00030012.gene	BHQH00001202.gene	641	3702.AT2G39800.1	3702.AT2G23970.1
BHQH00030012.gene	BHQH00033706.gene	794	3702.AT2G39800.1	3702.AT5G25610.1
BHQH00030012.gene	BHQH00001954.gene	259	3702.AT2G39800.1	3702.AT5G13650.2
BHQH00030012.gene	BHQH00000551.gene	548	3702.AT2G39800.1	3702.AT1G55325.2
BHQH00030012.gene	BHQH00014113.gene	313	3702.AT2G39800.1	3702.AT1G78580.1
BHQH00030012.gene	BHQH00025576.gene	313	3702.AT2G39800.1	3702.AT1G35910.1
BHQH00030012.gene	BHQH00016989.gene	190	3702.AT2G39800.1	3702.AT1G23090.1
BHQH00030012.gene	BHQH00017770.gene	296	3702.AT2G39800.1	3702.AT2G28000.1
BHQH00030012.gene	BHQH00026819.gene	283	3702.AT2G39800.1	3702.AT1G16220.1
BHQH00030012.gene	BHQH00010099.gene	208	3702.AT2G39800.1	3702.AT3G61580.1
BHQH00030012.gene	BHQH00038333.gene	179	3702.AT2G39800.1	3702.AT2G15790.1
BHQH00030012.gene	BHQH00018111.gene	517	3702.AT2G39800.1	3702.AT3G53420.1
BHQH00030012.gene	BHQH00036674.gene	163	3702.AT2G39800.1	3702.AT5G60980.2
BHQH00030012.gene	BHQH00019192.gene	270	3702.AT2G39800.1	3702.AT5G43745.1
BHQH00030012.gene	BHQH00001508.gene	662	3702.AT2G39800.1	3702.AT5G67030.1
BHQH00030012.gene	BHQH00003879.gene	476	3702.AT2G39800.1	3702.AT3G15140.1
BHQH00030012.gene	BHQH00006597.gene	280	3702.AT2G39800.1	3702.AT1G77490.1
BHQH00030012.gene	BHQH00026409.gene	552	3702.AT2G39800.1	3702.AT5G51100.1
BHQH00030012.gene	BHQH00039620.gene	190	3702.AT2G39800.1	3702.AT1G07180.1
BHQH00030012.gene	BHQH00033221.gene	169	3702.AT2G39800.1	3702.AT1G28230.1
BHQH00030012.gene	BHQH00016600.gene	218	3702.AT2G39800.1	3702.AT1G16310.1
BHQH00030012.gene	BHQH00000497.gene	171	3702.AT2G39800.1	3702.AT4G30960.1
BHQH00030012.gene	BHQH00003995.gene	338	3702.AT2G39800.1	3702.AT3G50930.1
BHQH00030012.gene	BHQH00036356.gene	578	3702.AT2G39800.1	3702.AT3G09200.1
BHQH00030012.gene	BHQH00034969.gene	287	3702.AT2G39800.1	3702.AT1G54580.1
BHQH00030012.gene	BHQH00039040.gene	474	3702.AT2G39800.1	3702.AT2G36830.1
BHQH00030012.gene	BHQH00007502.gene	474	3702.AT2G39800.1	3702.AT2G36830.1
BHQH00030012.gene	BHQH00016278.gene	229	3702.AT2G39800.1	3702.AT5G10770.1
BHQH00030012.gene	BHQH00043895.gene	165	3702.AT2G39800.1	3702.AT2G28470.1
BHQH00030012.gene	BHQH00028814.gene	204	3702.AT2G39800.1	3702.AT1G73220.1
BHQH00030012.gene	BHQH00001549.gene	190	3702.AT2G39800.1	3702.AT3G18080.1
BHQH00030012.gene	BHQH00022586.gene	749	3702.AT2G39800.1	3702.AT2G24270.4
BHQH00030012.gene	BHQH00003207.gene	616	3702.AT2G39800.1	3702.AT5G06760.1
BHQH00030012.gene	BHQH00035681.gene	229	3702.AT2G39800.1	3702.AT1G03220.1
BHQH00013609.gene	BHQH00029092.gene	405	3702.AT2G40120.1	3702.AT5G61760.1
BHQH00003221.gene	BHQH00015315.gene	150	3702.AT2G42200.1	3702.AT2G03500.1
BHQH00003221.gene	BHQH00033267.gene	211	3702.AT2G42200.1	3702.AT5G16750.1
BHQH00003221.gene	BHQH00018908.gene	515	3702.AT2G42200.1	3702.AT1G48410.2
BHQH00003221.gene	BHQH00018704.gene	188	3702.AT2G42200.1	3702.AT1G69690.1
BHQH00003221.gene	BHQH00020980.gene	390	3702.AT2G42200.1	3702.AT1G66380.1
BHQH00003221.gene	BHQH00003202.gene	216	3702.AT2G42200.1	3702.AT5G06710.1
BHQH00003221.gene	BHQH00028122.gene	392	3702.AT2G42200.1	3702.AT5G15830.1
BHQH00003221.gene	BHQH00038333.gene	272	3702.AT2G42200.1	3702.AT2G15790.1
BHQH00003221.gene	BHQH00004066.gene	701	3702.AT2G42200.1	3702.AT2G28550.3
BHQH00034550.gene	BHQH00014503.gene	437	3702.AT2G45180.1	3702.AT4G00430.1
BHQH00034550.gene	BHQH00038784.gene	204	3702.AT2G45180.1	3702.AT3G54050.1
BHQH00034550.gene	BHQH00031110.gene	547	3702.AT2G45180.1	3702.AT3G15510.1
BHQH00034550.gene	BHQH00007618.gene	547	3702.AT2G45180.1	3702.AT3G15510.1
BHQH00034550.gene	BHQH00028259.gene	547	3702.AT2G45180.1	3702.AT3G15510.1
BHQH00034550.gene	BHQH00037117.gene	202	3702.AT2G45180.1	3702.AT3G50820.1
BHQH00034550.gene	BHQH00023057.gene	199	3702.AT2G45180.1	3702.AT3G14420.1
BHQH00034550.gene	BHQH00005041.gene	272	3702.AT2G45180.1	3702.AT4G16780.1
BHQH00034550.gene	BHQH00006597.gene	205	3702.AT2G45180.1	3702.AT1G77490.1
BHQH00034550.gene	BHQH00012149.gene	161	3702.AT2G45180.1	3702.AT1G67900.2
BHQH00034550.gene	BHQH00025755.gene	171	3702.AT2G45180.1	3702.AT5G04140.2
BHQH00034550.gene	BHQH00033763.gene	167	3702.AT2G45180.1	3702.AT1G52190.1
BHQH00034550.gene	BHQH00037965.gene	378	3702.AT2G45180.1	3702.AT2G10940.2
BHQH00034550.gene	BHQH00014473.gene	378	3702.AT2G45180.1	3702.AT2G10940.2
BHQH00034550.gene	BHQH00008189.gene	237	3702.AT2G45180.1	3702.AT1G49975.1
BHQH00034550.gene	BHQH00005592.gene	201	3702.AT2G45180.1	3702.AT1G75750.1
BHQH00009564.gene	BHQH00025021.gene	197	3702.AT2G45510.1	3702.AT4G31940.1
BHQH00009564.gene	BHQH00004586.gene	388	3702.AT2G45510.1	3702.AT3G50660.1
BHQH00009564.gene	BHQH00001623.gene	186	3702.AT2G45510.1	3702.AT4G37360.1
BHQH00026288.gene	BHQH00033713.gene	195	3702.AT2G45650.1	3702.AT5G11320.1
BHQH00026288.gene	BHQH00008455.gene	353	3702.AT2G45650.1	3702.AT5G48670.1
BHQH00023534.gene	BHQH00023005.gene	413	3702.AT2G46770.1	3702.AT5G15630.1
BHQH00023534.gene	BHQH00032181.gene	838	3702.AT2G46770.1	3702.AT4G22680.1
BHQH00023534.gene	BHQH00013540.gene	573	3702.AT2G46770.1	3702.AT2G38080.1
BHQH00023534.gene	BHQH00032320.gene	838	3702.AT2G46770.1	3702.AT1G63910.1
BHQH00023534.gene	BHQH00034473.gene	831	3702.AT2G46770.1	3702.AT1G62990.1
BHQH00007274.gene	BHQH00020577.gene	156	3702.AT3G04690.1	3702.AT3G08510.1
BHQH00007274.gene	BHQH00017222.gene	163	3702.AT3G04690.1	3702.AT5G48570.1
BHQH00022359.gene	BHQH00003386.gene	167	3702.AT3G05320.1	3702.AT1G51700.1
BHQH00022359.gene	BHQH00042193.gene	156	3702.AT3G05320.1	3702.AT5G18150.1
BHQH00012812.gene	BHQH00038202.gene	154	3702.AT3G05470.1	3702.AT1G31970.1
BHQH00012812.gene	BHQH00023966.gene	216	3702.AT3G05470.1	3702.AT3G07880.1
BHQH00024482.gene	BHQH00004052.gene	159	3702.AT3G07030.1	3702.AT1G07920.1
BHQH00024482.gene	BHQH00032531.gene	165	3702.AT3G07030.1	3702.AT1G32580.1
BHQH00024482.gene	BHQH00036674.gene	169	3702.AT3G07030.1	3702.AT5G60980.2
BHQH00023966.gene	BHQH00004924.gene	351	3702.AT3G07880.1	3702.AT5G14420.2
BHQH00023966.gene	BHQH00028814.gene	171	3702.AT3G07880.1	3702.AT1G73220.1
BHQH00023966.gene	BHQH00037426.gene	339	3702.AT3G07880.1	3702.AT1G54320.1
BHQH00023966.gene	BHQH00012812.gene	216	3702.AT3G07880.1	3702.AT3G05470.1
BHQH00020577.gene	BHQH00002943.gene	156	3702.AT3G08510.1	3702.AT5G49760.1
BHQH00020577.gene	BHQH00002857.gene	839	3702.AT3G08510.1	3702.AT1G10900.1
BHQH00020577.gene	BHQH00031360.gene	156	3702.AT3G08510.1	3702.AT1G66150.1
BHQH00020577.gene	BHQH00029092.gene	791	3702.AT3G08510.1	3702.AT5G61760.1
BHQH00020577.gene	BHQH00007274.gene	156	3702.AT3G08510.1	3702.AT3G04690.1
BHQH00020577.gene	BHQH00033048.gene	156	3702.AT3G08510.1	3702.AT1G56140.1
BHQH00020577.gene	BHQH00011514.gene	156	3702.AT3G08510.1	3702.AT1G21270.1
BHQH00020577.gene	BHQH00001549.gene	198	3702.AT3G08510.1	3702.AT3G18080.1
BHQH00020577.gene	BHQH00029654.gene	152	3702.AT3G08510.1	3702.AT1G71710.1
BHQH00020577.gene	BHQH00018111.gene	236	3702.AT3G08510.1	3702.AT3G53420.1
BHQH00020577.gene	BHQH00042839.gene	156	3702.AT3G08510.1	3702.AT4G18250.1
BHQH00036356.gene	BHQH00004052.gene	876	3702.AT3G09200.1	3702.AT1G07920.1
BHQH00036356.gene	BHQH00024763.gene	199	3702.AT3G09200.1	3702.AT3G59980.1
BHQH00036356.gene	BHQH00034969.gene	199	3702.AT3G09200.1	3702.AT1G54580.1
BHQH00036356.gene	BHQH00032531.gene	169	3702.AT3G09200.1	3702.AT1G32580.1
BHQH00036356.gene	BHQH00038202.gene	316	3702.AT3G09200.1	3702.AT1G31970.1
BHQH00036356.gene	BHQH00036028.gene	163	3702.AT3G09200.1	3702.AT2G38090.1
BHQH00036356.gene	BHQH00001954.gene	270	3702.AT3G09200.1	3702.AT5G13650.2
BHQH00036356.gene	BHQH00033267.gene	779	3702.AT3G09200.1	3702.AT5G16750.1
BHQH00036356.gene	BHQH00017770.gene	331	3702.AT3G09200.1	3702.AT2G28000.1
BHQH00036356.gene	BHQH00030012.gene	578	3702.AT3G09200.1	3702.AT2G39800.1
BHQH00036356.gene	BHQH00004804.gene	178	3702.AT3G09200.1	3702.AT4G09040.1
BHQH00036356.gene	BHQH00041578.gene	167	3702.AT3G09200.1	3702.AT3G09890.1
BHQH00041578.gene	BHQH00029092.gene	165	3702.AT3G09890.1	3702.AT5G61760.1
BHQH00041578.gene	BHQH00038202.gene	168	3702.AT3G09890.1	3702.AT1G31970.1
BHQH00041578.gene	BHQH00036356.gene	167	3702.AT3G09890.1	3702.AT3G09200.1
BHQH00025183.gene	BHQH00010724.gene	171	3702.AT3G12240.1	3702.AT3G48940.1
BHQH00025183.gene	BHQH00033713.gene	347	3702.AT3G12240.1	3702.AT5G11320.1
BHQH00025183.gene	BHQH00033609.gene	179	3702.AT3G12240.1	3702.AT5G10580.1
BHQH00025183.gene	BHQH00041771.gene	193	3702.AT3G12240.1	3702.AT1G74770.1
BHQH00025183.gene	BHQH00035681.gene	186	3702.AT3G12240.1	3702.AT1G03220.1
BHQH00023057.gene	BHQH00018093.gene	256	3702.AT3G14420.1	3702.AT3G60750.1
BHQH00023057.gene	BHQH00034550.gene	199	3702.AT3G14420.1	3702.AT2G45180.1
BHQH00023057.gene	BHQH00001508.gene	281	3702.AT3G14420.1	3702.AT5G67030.1
BHQH00023057.gene	BHQH00006597.gene	443	3702.AT3G14420.1	3702.AT1G77490.1
BHQH00023057.gene	BHQH00025755.gene	548	3702.AT3G14420.1	3702.AT5G04140.2
BHQH00023057.gene	BHQH00033853.gene	347	3702.AT3G14420.1	3702.AT4G32980.1
BHQH00023057.gene	BHQH00039620.gene	403	3702.AT3G14420.1	3702.AT1G07180.1
BHQH00023057.gene	BHQH00043620.gene	180	3702.AT3G14420.1	3702.AT4G20860.1
BHQH00023057.gene	BHQH00021480.gene	318	3702.AT3G14420.1	3702.AT1G10960.1
BHQH00023057.gene	BHQH00037965.gene	304	3702.AT3G14420.1	3702.AT2G10940.2
BHQH00023057.gene	BHQH00014473.gene	304	3702.AT3G14420.1	3702.AT2G10940.2
BHQH00023057.gene	BHQH00008189.gene	414	3702.AT3G14420.1	3702.AT1G49975.1
BHQH00023057.gene	BHQH00019629.gene	342	3702.AT3G14420.1	3702.AT1G04350.1
BHQH00023057.gene	BHQH00017129.gene	197	3702.AT3G14420.1	3702.AT3G58450.1
BHQH00023057.gene	BHQH00033706.gene	175	3702.AT3G14420.1	3702.AT5G25610.1
BHQH00023057.gene	BHQH00038784.gene	597	3702.AT3G14420.1	3702.AT3G54050.1
BHQH00023057.gene	BHQH00001954.gene	439	3702.AT3G14420.1	3702.AT5G13650.2
BHQH00023057.gene	BHQH00037117.gene	476	3702.AT3G14420.1	3702.AT3G50820.1
BHQH00023057.gene	BHQH00000551.gene	262	3702.AT3G14420.1	3702.AT1G55325.2
BHQH00023057.gene	BHQH00028065.gene	271	3702.AT3G14420.1	3702.AT1G29700.1
BHQH00023057.gene	BHQH00016989.gene	154	3702.AT3G14420.1	3702.AT1G23090.1
BHQH00023057.gene	BHQH00030012.gene	171	3702.AT3G14420.1	3702.AT2G39800.1
BHQH00023057.gene	BHQH00022586.gene	511	3702.AT3G14420.1	3702.AT2G24270.4
BHQH00023057.gene	BHQH00004804.gene	193	3702.AT3G14420.1	3702.AT4G09040.1
BHQH00003879.gene	BHQH00026409.gene	291	3702.AT3G15140.1	3702.AT5G51100.1
BHQH00003879.gene	BHQH00001954.gene	167	3702.AT3G15140.1	3702.AT5G13650.2
BHQH00003879.gene	BHQH00018908.gene	520	3702.AT3G15140.1	3702.AT1G48410.2
BHQH00003879.gene	BHQH00030012.gene	476	3702.AT3G15140.1	3702.AT2G39800.1
BHQH00003879.gene	BHQH00036674.gene	329	3702.AT3G15140.1	3702.AT5G60980.2
BHQH00031110.gene	BHQH00027515.gene	176	3702.AT3G15510.1	3702.AT3G23240.1
BHQH00007618.gene	BHQH00027515.gene	176	3702.AT3G15510.1	3702.AT3G23240.1
BHQH00028259.gene	BHQH00027515.gene	176	3702.AT3G15510.1	3702.AT3G23240.1
BHQH00031110.gene	BHQH00037965.gene	555	3702.AT3G15510.1	3702.AT2G10940.2
BHQH00031110.gene	BHQH00014473.gene	555	3702.AT3G15510.1	3702.AT2G10940.2
BHQH00007618.gene	BHQH00037965.gene	555	3702.AT3G15510.1	3702.AT2G10940.2
BHQH00007618.gene	BHQH00014473.gene	555	3702.AT3G15510.1	3702.AT2G10940.2
BHQH00028259.gene	BHQH00037965.gene	555	3702.AT3G15510.1	3702.AT2G10940.2
BHQH00028259.gene	BHQH00014473.gene	555	3702.AT3G15510.1	3702.AT2G10940.2
BHQH00031110.gene	BHQH00034550.gene	547	3702.AT3G15510.1	3702.AT2G45180.1
BHQH00007618.gene	BHQH00034550.gene	547	3702.AT3G15510.1	3702.AT2G45180.1
BHQH00028259.gene	BHQH00034550.gene	547	3702.AT3G15510.1	3702.AT2G45180.1
BHQH00031110.gene	BHQH00005041.gene	221	3702.AT3G15510.1	3702.AT4G16780.1
BHQH00007618.gene	BHQH00005041.gene	221	3702.AT3G15510.1	3702.AT4G16780.1
BHQH00028259.gene	BHQH00005041.gene	221	3702.AT3G15510.1	3702.AT4G16780.1
BHQH00001549.gene	BHQH00018463.gene	212	3702.AT3G18080.1	3702.AT2G28900.1
BHQH00001549.gene	BHQH00018466.gene	212	3702.AT3G18080.1	3702.AT2G28900.1
BHQH00001549.gene	BHQH00008999.gene	212	3702.AT3G18080.1	3702.AT2G28900.1
BHQH00001549.gene	BHQH00029615.gene	332	3702.AT3G18080.1	3702.AT5G64620.1
BHQH00001549.gene	BHQH00010956.gene	226	3702.AT3G18080.1	3702.AT3G26740.1
BHQH00001549.gene	BHQH00023005.gene	218	3702.AT3G18080.1	3702.AT5G15630.1
BHQH00001549.gene	BHQH00030012.gene	190	3702.AT3G18080.1	3702.AT2G39800.1
BHQH00001549.gene	BHQH00020577.gene	198	3702.AT3G18080.1	3702.AT3G08510.1
BHQH00027515.gene	BHQH00043609.gene	189	3702.AT3G23240.1	3702.AT1G30650.1
BHQH00027515.gene	BHQH00015765.gene	194	3702.AT3G23240.1	3702.AT1G06620.1
BHQH00027515.gene	BHQH00034688.gene	412	3702.AT3G23240.1	3702.AT3G24310.1
BHQH00027515.gene	BHQH00031110.gene	176	3702.AT3G23240.1	3702.AT3G15510.1
BHQH00027515.gene	BHQH00007618.gene	176	3702.AT3G23240.1	3702.AT3G15510.1
BHQH00027515.gene	BHQH00028259.gene	176	3702.AT3G23240.1	3702.AT3G15510.1
BHQH00027515.gene	BHQH00032320.gene	563	3702.AT3G23240.1	3702.AT1G63910.1
BHQH00027515.gene	BHQH00003202.gene	304	3702.AT3G23240.1	3702.AT5G06710.1
BHQH00027515.gene	BHQH00003995.gene	201	3702.AT3G23240.1	3702.AT3G50930.1
BHQH00027515.gene	BHQH00039062.gene	202	3702.AT3G23240.1	3702.AT3G48090.1
BHQH00027515.gene	BHQH00004066.gene	297	3702.AT3G23240.1	3702.AT2G28550.3
BHQH00007817.gene	BHQH00000076.gene	188	3702.AT3G23430.1	3702.AT4G18910.1
BHQH00007817.gene	BHQH00033221.gene	465	3702.AT3G23430.1	3702.AT1G28230.1
BHQH00007817.gene	BHQH00043609.gene	201	3702.AT3G23430.1	3702.AT1G30650.1
BHQH00007817.gene	BHQH00042580.gene	361	3702.AT3G23430.1	3702.AT1G44800.1
BHQH00007817.gene	BHQH00038784.gene	272	3702.AT3G23430.1	3702.AT3G54050.1
BHQH00007817.gene	BHQH00025576.gene	301	3702.AT3G23430.1	3702.AT1G35910.1
BHQH00007817.gene	BHQH00033609.gene	416	3702.AT3G23430.1	3702.AT5G10580.1
BHQH00007817.gene	BHQH00041771.gene	214	3702.AT3G23430.1	3702.AT1G74770.1
BHQH00007817.gene	BHQH00017079.gene	303	3702.AT3G23430.1	3702.AT1G68570.1
BHQH00034688.gene	BHQH00037691.gene	264	3702.AT3G24310.1	3702.AT5G65640.1
BHQH00034688.gene	BHQH00023005.gene	307	3702.AT3G24310.1	3702.AT5G15630.1
BHQH00034688.gene	BHQH00000497.gene	153	3702.AT3G24310.1	3702.AT4G30960.1
BHQH00034688.gene	BHQH00020108.gene	176	3702.AT3G24310.1	3702.AT5G51280.1
BHQH00034688.gene	BHQH00031123.gene	163	3702.AT3G24310.1	3702.AT5G11300.1
BHQH00034688.gene	BHQH00027515.gene	412	3702.AT3G24310.1	3702.AT3G23240.1
BHQH00034688.gene	BHQH00035276.gene	345	3702.AT3G24310.1	3702.AT5G28740.1
BHQH00034688.gene	BHQH00033609.gene	153	3702.AT3G24310.1	3702.AT5G10580.1
BHQH00034688.gene	BHQH00038333.gene	156	3702.AT3G24310.1	3702.AT2G15790.1
BHQH00041695.gene	BHQH00018093.gene	190	3702.AT3G25400.1	3702.AT3G60750.1
BHQH00041695.gene	BHQH00001954.gene	190	3702.AT3G25400.1	3702.AT5G13650.2
BHQH00041695.gene	BHQH00008533.gene	276	3702.AT3G25400.1	3702.AT3G53450.1
BHQH00041695.gene	BHQH00000551.gene	190	3702.AT3G25400.1	3702.AT1G55325.2
BHQH00041695.gene	BHQH00002601.gene	276	3702.AT3G25400.1	3702.AT5G06300.1
BHQH00041695.gene	BHQH00028065.gene	190	3702.AT3G25400.1	3702.AT1G29700.1
BHQH00041695.gene	BHQH00030012.gene	190	3702.AT3G25400.1	3702.AT2G39800.1
BHQH00041695.gene	BHQH00039620.gene	190	3702.AT3G25400.1	3702.AT1G07180.1
BHQH00041695.gene	BHQH00024763.gene	190	3702.AT3G25400.1	3702.AT3G59980.1
BHQH00041695.gene	BHQH00012176.gene	185	3702.AT3G25400.1	3702.AT1G16820.1
BHQH00041695.gene	BHQH00002047.gene	179	3702.AT3G25400.1	3702.AT1G30620.1
BHQH00010956.gene	BHQH00018463.gene	189	3702.AT3G26740.1	3702.AT2G28900.1
BHQH00010956.gene	BHQH00018466.gene	189	3702.AT3G26740.1	3702.AT2G28900.1
BHQH00010956.gene	BHQH00008999.gene	189	3702.AT3G26740.1	3702.AT2G28900.1
BHQH00010956.gene	BHQH00011514.gene	177	3702.AT3G26740.1	3702.AT1G21270.1
BHQH00010956.gene	BHQH00001549.gene	226	3702.AT3G26740.1	3702.AT3G18080.1
BHQH00010956.gene	BHQH00001508.gene	499	3702.AT3G26740.1	3702.AT5G67030.1
BHQH00010956.gene	BHQH00033221.gene	179	3702.AT3G26740.1	3702.AT1G28230.1
BHQH00010956.gene	BHQH00000497.gene	577	3702.AT3G26740.1	3702.AT4G30960.1
BHQH00041143.gene	BHQH00032937.gene	192	3702.AT3G45960.2	3702.AT5G56320.1
BHQH00039062.gene	BHQH00029382.gene	190	3702.AT3G48090.1	3702.AT4G19810.1
BHQH00039062.gene	BHQH00027515.gene	202	3702.AT3G48090.1	3702.AT3G23240.1
BHQH00039062.gene	BHQH00011514.gene	218	3702.AT3G48090.1	3702.AT1G21270.1
BHQH00039062.gene	BHQH00008453.gene	197	3702.AT3G48090.1	3702.AT5G06860.1
BHQH00039062.gene	BHQH00008452.gene	197	3702.AT3G48090.1	3702.AT5G06860.1
BHQH00039062.gene	BHQH00007387.gene	197	3702.AT3G48090.1	3702.AT5G06860.1
BHQH00039062.gene	BHQH00008451.gene	197	3702.AT3G48090.1	3702.AT5G06860.1
BHQH00039062.gene	BHQH00043808.gene	253	3702.AT3G48090.1	3702.AT1G61560.1
BHQH00039062.gene	BHQH00030012.gene	425	3702.AT3G48090.1	3702.AT2G39800.1
BHQH00039062.gene	BHQH00003995.gene	309	3702.AT3G48090.1	3702.AT3G50930.1
BHQH00039062.gene	BHQH00019635.gene	470	3702.AT3G48090.1	3702.AT5G24530.1
BHQH00039062.gene	BHQH00042839.gene	167	3702.AT3G48090.1	3702.AT4G18250.1
BHQH00021358.gene	BHQH00001954.gene	499	3702.AT3G48670.1	3702.AT5G13650.2
BHQH00010724.gene	BHQH00033609.gene	154	3702.AT3G48940.1	3702.AT5G10580.1
BHQH00010724.gene	BHQH00025183.gene	171	3702.AT3G48940.1	3702.AT3G12240.1
BHQH00004586.gene	BHQH00025021.gene	187	3702.AT3G50660.1	3702.AT4G31940.1
BHQH00004586.gene	BHQH00001508.gene	247	3702.AT3G50660.1	3702.AT5G67030.1
BHQH00004586.gene	BHQH00018704.gene	155	3702.AT3G50660.1	3702.AT1G69690.1
BHQH00004586.gene	BHQH00033706.gene	222	3702.AT3G50660.1	3702.AT5G25610.1
BHQH00004586.gene	BHQH00001623.gene	202	3702.AT3G50660.1	3702.AT4G37360.1
BHQH00004586.gene	BHQH00009564.gene	388	3702.AT3G50660.1	3702.AT2G45510.1
BHQH00004586.gene	BHQH00033772.gene	210	3702.AT3G50660.1	3702.AT4G32810.1
BHQH00037117.gene	BHQH00018093.gene	595	3702.AT3G50820.1	3702.AT3G60750.1
BHQH00037117.gene	BHQH00023057.gene	476	3702.AT3G50820.1	3702.AT3G14420.1
BHQH00037117.gene	BHQH00034550.gene	202	3702.AT3G50820.1	3702.AT2G45180.1
BHQH00037117.gene	BHQH00001508.gene	287	3702.AT3G50820.1	3702.AT5G67030.1
BHQH00037117.gene	BHQH00006597.gene	542	3702.AT3G50820.1	3702.AT1G77490.1
BHQH00037117.gene	BHQH00025755.gene	596	3702.AT3G50820.1	3702.AT5G04140.2
BHQH00037117.gene	BHQH00033853.gene	337	3702.AT3G50820.1	3702.AT4G32980.1
BHQH00037117.gene	BHQH00039620.gene	233	3702.AT3G50820.1	3702.AT1G07180.1
BHQH00037117.gene	BHQH00021480.gene	391	3702.AT3G50820.1	3702.AT1G10960.1
BHQH00037117.gene	BHQH00037965.gene	286	3702.AT3G50820.1	3702.AT2G10940.2
BHQH00037117.gene	BHQH00014473.gene	286	3702.AT3G50820.1	3702.AT2G10940.2
BHQH00037117.gene	BHQH00008189.gene	463	3702.AT3G50820.1	3702.AT1G49975.1
BHQH00037117.gene	BHQH00019629.gene	315	3702.AT3G50820.1	3702.AT1G04350.1
BHQH00037117.gene	BHQH00033706.gene	173	3702.AT3G50820.1	3702.AT5G25610.1
BHQH00037117.gene	BHQH00038784.gene	951	3702.AT3G50820.1	3702.AT3G54050.1
BHQH00037117.gene	BHQH00001954.gene	457	3702.AT3G50820.1	3702.AT5G13650.2
BHQH00037117.gene	BHQH00028065.gene	468	3702.AT3G50820.1	3702.AT1G29700.1
BHQH00037117.gene	BHQH00017770.gene	486	3702.AT3G50820.1	3702.AT2G28000.1
BHQH00037117.gene	BHQH00022586.gene	440	3702.AT3G50820.1	3702.AT2G24270.4
BHQH00037117.gene	BHQH00004804.gene	209	3702.AT3G50820.1	3702.AT4G09040.1
BHQH00037117.gene	BHQH00018111.gene	173	3702.AT3G50820.1	3702.AT3G53420.1
BHQH00003995.gene	BHQH00013484.gene	165	3702.AT3G50930.1	3702.AT2G39770.1
BHQH00003995.gene	BHQH00003386.gene	200	3702.AT3G50930.1	3702.AT1G51700.1
BHQH00003995.gene	BHQH00026409.gene	174	3702.AT3G50930.1	3702.AT5G51100.1
BHQH00003995.gene	BHQH00039620.gene	392	3702.AT3G50930.1	3702.AT1G07180.1
BHQH00003995.gene	BHQH00043620.gene	190	3702.AT3G50930.1	3702.AT4G20860.1
BHQH00003995.gene	BHQH00039062.gene	309	3702.AT3G50930.1	3702.AT3G48090.1
BHQH00003995.gene	BHQH00019635.gene	375	3702.AT3G50930.1	3702.AT5G24530.1
BHQH00003995.gene	BHQH00016278.gene	493	3702.AT3G50930.1	3702.AT5G10770.1
BHQH00003995.gene	BHQH00002047.gene	616	3702.AT3G50930.1	3702.AT1G30620.1
BHQH00003995.gene	BHQH00027515.gene	201	3702.AT3G50930.1	3702.AT3G23240.1
BHQH00003995.gene	BHQH00030012.gene	338	3702.AT3G50930.1	3702.AT2G39800.1
BHQH00003995.gene	BHQH00017079.gene	457	3702.AT3G50930.1	3702.AT1G68570.1
BHQH00003995.gene	BHQH00042839.gene	204	3702.AT3G50930.1	3702.AT4G18250.1
BHQH00018111.gene	BHQH00000076.gene	330	3702.AT3G53420.1	3702.AT4G18910.1
BHQH00018111.gene	BHQH00001508.gene	197	3702.AT3G53420.1	3702.AT5G67030.1
BHQH00018111.gene	BHQH00029092.gene	520	3702.AT3G53420.1	3702.AT5G61760.1
BHQH00018111.gene	BHQH00039040.gene	793	3702.AT3G53420.1	3702.AT2G36830.1
BHQH00018111.gene	BHQH00007502.gene	793	3702.AT3G53420.1	3702.AT2G36830.1
BHQH00018111.gene	BHQH00005592.gene	169	3702.AT3G53420.1	3702.AT1G75750.1
BHQH00018111.gene	BHQH00014503.gene	284	3702.AT3G53420.1	3702.AT4G00430.1
BHQH00018111.gene	BHQH00027581.gene	270	3702.AT3G53420.1	3702.AT4G22790.1
BHQH00018111.gene	BHQH00037117.gene	173	3702.AT3G53420.1	3702.AT3G50820.1
BHQH00018111.gene	BHQH00030012.gene	517	3702.AT3G53420.1	3702.AT2G39800.1
BHQH00018111.gene	BHQH00020577.gene	236	3702.AT3G53420.1	3702.AT3G08510.1
BHQH00008533.gene	BHQH00041695.gene	276	3702.AT3G53450.1	3702.AT3G25400.1
BHQH00008533.gene	BHQH00018704.gene	301	3702.AT3G53450.1	3702.AT1G69690.1
BHQH00038784.gene	BHQH00018093.gene	985	3702.AT3G54050.1	3702.AT3G60750.1
BHQH00038784.gene	BHQH00023057.gene	597	3702.AT3G54050.1	3702.AT3G14420.1
BHQH00038784.gene	BHQH00034550.gene	204	3702.AT3G54050.1	3702.AT2G45180.1
BHQH00038784.gene	BHQH00001508.gene	221	3702.AT3G54050.1	3702.AT5G67030.1
BHQH00038784.gene	BHQH00029092.gene	269	3702.AT3G54050.1	3702.AT5G61760.1
BHQH00038784.gene	BHQH00006597.gene	645	3702.AT3G54050.1	3702.AT1G77490.1
BHQH00038784.gene	BHQH00026409.gene	224	3702.AT3G54050.1	3702.AT5G51100.1
BHQH00038784.gene	BHQH00025755.gene	739	3702.AT3G54050.1	3702.AT5G04140.2
BHQH00038784.gene	BHQH00033853.gene	349	3702.AT3G54050.1	3702.AT4G32980.1
BHQH00038784.gene	BHQH00039620.gene	210	3702.AT3G54050.1	3702.AT1G07180.1
BHQH00038784.gene	BHQH00024763.gene	282	3702.AT3G54050.1	3702.AT3G59980.1
BHQH00038784.gene	BHQH00021480.gene	371	3702.AT3G54050.1	3702.AT1G10960.1
BHQH00038784.gene	BHQH00037965.gene	340	3702.AT3G54050.1	3702.AT2G10940.2
BHQH00038784.gene	BHQH00014473.gene	340	3702.AT3G54050.1	3702.AT2G10940.2
BHQH00038784.gene	BHQH00008189.gene	491	3702.AT3G54050.1	3702.AT1G49975.1
BHQH00038784.gene	BHQH00019629.gene	284	3702.AT3G54050.1	3702.AT1G04350.1
BHQH00038784.gene	BHQH00002047.gene	240	3702.AT3G54050.1	3702.AT1G30620.1
BHQH00038784.gene	BHQH00033706.gene	199	3702.AT3G54050.1	3702.AT5G25610.1
BHQH00038784.gene	BHQH00001954.gene	541	3702.AT3G54050.1	3702.AT5G13650.2
BHQH00038784.gene	BHQH00037117.gene	951	3702.AT3G54050.1	3702.AT3G50820.1
BHQH00038784.gene	BHQH00000551.gene	387	3702.AT3G54050.1	3702.AT1G55325.2
BHQH00038784.gene	BHQH00014113.gene	204	3702.AT3G54050.1	3702.AT1G78580.1
BHQH00038784.gene	BHQH00028065.gene	392	3702.AT3G54050.1	3702.AT1G29700.1
BHQH00038784.gene	BHQH00025576.gene	252	3702.AT3G54050.1	3702.AT1G35910.1
BHQH00038784.gene	BHQH00043808.gene	161	3702.AT3G54050.1	3702.AT1G61560.1
BHQH00038784.gene	BHQH00022586.gene	560	3702.AT3G54050.1	3702.AT2G24270.4
BHQH00038784.gene	BHQH00004804.gene	275	3702.AT3G54050.1	3702.AT4G09040.1
BHQH00038784.gene	BHQH00007817.gene	272	3702.AT3G54050.1	3702.AT3G23430.1
BHQH00005895.gene	BHQH00026409.gene	336	3702.AT3G57090.1	3702.AT5G51100.1
BHQH00005895.gene	BHQH00012176.gene	270	3702.AT3G57090.1	3702.AT1G16820.1
BHQH00017129.gene	BHQH00019192.gene	152	3702.AT3G58450.1	3702.AT5G43745.1
BHQH00017129.gene	BHQH00003107.gene	504	3702.AT3G58450.1	3702.AT1G54870.1
BHQH00017129.gene	BHQH00023057.gene	197	3702.AT3G58450.1	3702.AT3G14420.1
BHQH00017129.gene	BHQH00026409.gene	183	3702.AT3G58450.1	3702.AT5G51100.1
BHQH00017129.gene	BHQH00024763.gene	171	3702.AT3G58450.1	3702.AT3G59980.1
BHQH00017129.gene	BHQH00012621.gene	206	3702.AT3G58450.1	3702.AT5G26594.1
BHQH00017129.gene	BHQH00000551.gene	175	3702.AT3G58450.1	3702.AT1G55325.2
BHQH00017129.gene	BHQH00017770.gene	231	3702.AT3G58450.1	3702.AT2G28000.1
BHQH00017129.gene	BHQH00003207.gene	175	3702.AT3G58450.1	3702.AT5G06760.1
BHQH00017129.gene	BHQH00012176.gene	186	3702.AT3G58450.1	3702.AT1G16820.1
BHQH00024763.gene	BHQH00019192.gene	183	3702.AT3G59980.1	3702.AT5G43745.1
BHQH00024763.gene	BHQH00018093.gene	237	3702.AT3G59980.1	3702.AT3G60750.1
BHQH00024763.gene	BHQH00041695.gene	190	3702.AT3G59980.1	3702.AT3G25400.1
BHQH00024763.gene	BHQH00004052.gene	372	3702.AT3G59980.1	3702.AT1G07920.1
BHQH00024763.gene	BHQH00006597.gene	183	3702.AT3G59980.1	3702.AT1G77490.1
BHQH00024763.gene	BHQH00026409.gene	292	3702.AT3G59980.1	3702.AT5G51100.1
BHQH00024763.gene	BHQH00036356.gene	199	3702.AT3G59980.1	3702.AT3G09200.1
BHQH00024763.gene	BHQH00001412.gene	201	3702.AT3G59980.1	3702.AT2G23970.1
BHQH00024763.gene	BHQH00001202.gene	201	3702.AT3G59980.1	3702.AT2G23970.1
BHQH00024763.gene	BHQH00017129.gene	171	3702.AT3G59980.1	3702.AT3G58450.1
BHQH00024763.gene	BHQH00038784.gene	282	3702.AT3G59980.1	3702.AT3G54050.1
BHQH00024763.gene	BHQH00001954.gene	340	3702.AT3G59980.1	3702.AT5G13650.2
BHQH00024763.gene	BHQH00043895.gene	225	3702.AT3G59980.1	3702.AT2G28470.1
BHQH00024763.gene	BHQH00017770.gene	361	3702.AT3G59980.1	3702.AT2G28000.1
BHQH00024763.gene	BHQH00030012.gene	218	3702.AT3G59980.1	3702.AT2G39800.1
BHQH00024763.gene	BHQH00004804.gene	310	3702.AT3G59980.1	3702.AT4G09040.1
BHQH00018093.gene	BHQH00013484.gene	165	3702.AT3G60750.1	3702.AT2G39770.1
BHQH00018093.gene	BHQH00041695.gene	190	3702.AT3G60750.1	3702.AT3G25400.1
BHQH00018093.gene	BHQH00023057.gene	256	3702.AT3G60750.1	3702.AT3G14420.1
BHQH00018093.gene	BHQH00001508.gene	195	3702.AT3G60750.1	3702.AT5G67030.1
BHQH00018093.gene	BHQH00029092.gene	268	3702.AT3G60750.1	3702.AT5G61760.1
BHQH00018093.gene	BHQH00006597.gene	332	3702.AT3G60750.1	3702.AT1G77490.1
BHQH00018093.gene	BHQH00026409.gene	214	3702.AT3G60750.1	3702.AT5G51100.1
BHQH00018093.gene	BHQH00025755.gene	321	3702.AT3G60750.1	3702.AT5G04140.2
BHQH00018093.gene	BHQH00024763.gene	237	3702.AT3G60750.1	3702.AT3G59980.1
BHQH00018093.gene	BHQH00021480.gene	158	3702.AT3G60750.1	3702.AT1G10960.1
BHQH00018093.gene	BHQH00034969.gene	259	3702.AT3G60750.1	3702.AT1G54580.1
BHQH00018093.gene	BHQH00001412.gene	154	3702.AT3G60750.1	3702.AT2G23970.1
BHQH00018093.gene	BHQH00001202.gene	154	3702.AT3G60750.1	3702.AT2G23970.1
BHQH00018093.gene	BHQH00038784.gene	985	3702.AT3G60750.1	3702.AT3G54050.1
BHQH00018093.gene	BHQH00001954.gene	408	3702.AT3G60750.1	3702.AT5G13650.2
BHQH00018093.gene	BHQH00037117.gene	595	3702.AT3G60750.1	3702.AT3G50820.1
BHQH00018093.gene	BHQH00017222.gene	163	3702.AT3G60750.1	3702.AT5G48570.1
BHQH00018093.gene	BHQH00000551.gene	375	3702.AT3G60750.1	3702.AT1G55325.2
BHQH00018093.gene	BHQH00014113.gene	229	3702.AT3G60750.1	3702.AT1G78580.1
BHQH00018093.gene	BHQH00028065.gene	190	3702.AT3G60750.1	3702.AT1G29700.1
BHQH00018093.gene	BHQH00017770.gene	479	3702.AT3G60750.1	3702.AT2G28000.1
BHQH00018093.gene	BHQH00030012.gene	577	3702.AT3G60750.1	3702.AT2G39800.1
BHQH00018093.gene	BHQH00022586.gene	911	3702.AT3G60750.1	3702.AT2G24270.4
BHQH00010099.gene	BHQH00034969.gene	254	3702.AT3G61580.1	3702.AT1G54580.1
BHQH00010099.gene	BHQH00034718.gene	316	3702.AT3G61580.1	3702.AT1G04220.1
BHQH00010099.gene	BHQH00030012.gene	208	3702.AT3G61580.1	3702.AT2G39800.1
BHQH00014503.gene	BHQH00000076.gene	339	3702.AT4G00430.1	3702.AT4G18910.1
BHQH00014503.gene	BHQH00034550.gene	437	3702.AT4G00430.1	3702.AT2G45180.1
BHQH00014503.gene	BHQH00001508.gene	302	3702.AT4G00430.1	3702.AT5G67030.1
BHQH00014503.gene	BHQH00039040.gene	278	3702.AT4G00430.1	3702.AT2G36830.1
BHQH00014503.gene	BHQH00007502.gene	278	3702.AT4G00430.1	3702.AT2G36830.1
BHQH00014503.gene	BHQH00036028.gene	269	3702.AT4G00430.1	3702.AT2G38090.1
BHQH00014503.gene	BHQH00034718.gene	241	3702.AT4G00430.1	3702.AT1G04220.1
BHQH00014503.gene	BHQH00033706.gene	153	3702.AT4G00430.1	3702.AT5G25610.1
BHQH00014503.gene	BHQH00030012.gene	525	3702.AT4G00430.1	3702.AT2G39800.1
BHQH00014503.gene	BHQH00018111.gene	284	3702.AT4G00430.1	3702.AT3G53420.1
BHQH00015768.gene	BHQH00038350.gene	169	3702.AT4G08300.1	3702.AT1G49470.1
BHQH00015768.gene	BHQH00020363.gene	272	3702.AT4G08300.1	3702.AT1G30840.1
BHQH00015768.gene	BHQH00042580.gene	169	3702.AT4G08300.1	3702.AT1G44800.1
BHQH00015768.gene	BHQH00028122.gene	167	3702.AT4G08300.1	3702.AT5G15830.1
BHQH00004804.gene	BHQH00023057.gene	193	3702.AT4G09040.1	3702.AT3G14420.1
BHQH00004804.gene	BHQH00025755.gene	179	3702.AT4G09040.1	3702.AT5G04140.2
BHQH00004804.gene	BHQH00033853.gene	179	3702.AT4G09040.1	3702.AT4G32980.1
BHQH00004804.gene	BHQH00024763.gene	310	3702.AT4G09040.1	3702.AT3G59980.1
BHQH00004804.gene	BHQH00038202.gene	190	3702.AT4G09040.1	3702.AT1G31970.1
BHQH00004804.gene	BHQH00008189.gene	347	3702.AT4G09040.1	3702.AT1G49975.1
BHQH00004804.gene	BHQH00038784.gene	275	3702.AT4G09040.1	3702.AT3G54050.1
BHQH00004804.gene	BHQH00001954.gene	224	3702.AT4G09040.1	3702.AT5G13650.2
BHQH00004804.gene	BHQH00035276.gene	507	3702.AT4G09040.1	3702.AT5G28740.1
BHQH00004804.gene	BHQH00037117.gene	209	3702.AT4G09040.1	3702.AT3G50820.1
BHQH00004804.gene	BHQH00017770.gene	276	3702.AT4G09040.1	3702.AT2G28000.1
BHQH00004804.gene	BHQH00038333.gene	165	3702.AT4G09040.1	3702.AT2G15790.1
BHQH00004804.gene	BHQH00036674.gene	158	3702.AT4G09040.1	3702.AT5G60980.2
BHQH00004804.gene	BHQH00006597.gene	266	3702.AT4G09040.1	3702.AT1G77490.1
BHQH00004804.gene	BHQH00026409.gene	275	3702.AT4G09040.1	3702.AT5G51100.1
BHQH00004804.gene	BHQH00036356.gene	178	3702.AT4G09040.1	3702.AT3G09200.1
BHQH00004804.gene	BHQH00037965.gene	181	3702.AT4G09040.1	3702.AT2G10940.2
BHQH00004804.gene	BHQH00014473.gene	181	3702.AT4G09040.1	3702.AT2G10940.2
BHQH00025855.gene	BHQH00043895.gene	573	3702.AT4G10490.1	3702.AT2G28470.1
BHQH00015741.gene	BHQH00031123.gene	170	3702.AT4G14580.1	3702.AT5G11300.1
BHQH00005041.gene	BHQH00003202.gene	775	3702.AT4G16780.1	3702.AT5G06710.1
BHQH00005041.gene	BHQH00028122.gene	185	3702.AT4G16780.1	3702.AT5G15830.1
BHQH00005041.gene	BHQH00031110.gene	221	3702.AT4G16780.1	3702.AT3G15510.1
BHQH00005041.gene	BHQH00007618.gene	221	3702.AT4G16780.1	3702.AT3G15510.1
BHQH00005041.gene	BHQH00028259.gene	221	3702.AT4G16780.1	3702.AT3G15510.1
BHQH00005041.gene	BHQH00037965.gene	300	3702.AT4G16780.1	3702.AT2G10940.2
BHQH00005041.gene	BHQH00014473.gene	300	3702.AT4G16780.1	3702.AT2G10940.2
BHQH00005041.gene	BHQH00034550.gene	272	3702.AT4G16780.1	3702.AT2G45180.1
BHQH00005041.gene	BHQH00020987.gene	444	3702.AT4G16780.1	3702.AT5G65660.1
BHQH00005041.gene	BHQH00018908.gene	170	3702.AT4G16780.1	3702.AT1G48410.2
BHQH00015881.gene	BHQH00033609.gene	156	3702.AT4G17220.1	3702.AT5G10580.1
BHQH00042839.gene	BHQH00039062.gene	167	3702.AT4G18250.1	3702.AT3G48090.1
BHQH00042839.gene	BHQH00043808.gene	167	3702.AT4G18250.1	3702.AT1G61560.1
BHQH00042839.gene	BHQH00020577.gene	156	3702.AT4G18250.1	3702.AT3G08510.1
BHQH00042839.gene	BHQH00003995.gene	204	3702.AT4G18250.1	3702.AT3G50930.1
BHQH00042839.gene	BHQH00002924.gene	272	3702.AT4G18250.1	3702.AT2G24210.1
BHQH00000076.gene	BHQH00039040.gene	263	3702.AT4G18910.1	3702.AT2G36830.1
BHQH00000076.gene	BHQH00007502.gene	263	3702.AT4G18910.1	3702.AT2G36830.1
BHQH00000076.gene	BHQH00014503.gene	339	3702.AT4G18910.1	3702.AT4G00430.1
BHQH00000076.gene	BHQH00030012.gene	356	3702.AT4G18910.1	3702.AT2G39800.1
BHQH00000076.gene	BHQH00018111.gene	330	3702.AT4G18910.1	3702.AT3G53420.1
BHQH00000076.gene	BHQH00007817.gene	188	3702.AT4G18910.1	3702.AT3G23430.1
BHQH00029382.gene	BHQH00043895.gene	652	3702.AT4G19810.1	3702.AT2G28470.1
BHQH00029382.gene	BHQH00008453.gene	468	3702.AT4G19810.1	3702.AT5G06860.1
BHQH00029382.gene	BHQH00008452.gene	468	3702.AT4G19810.1	3702.AT5G06860.1
BHQH00029382.gene	BHQH00007387.gene	468	3702.AT4G19810.1	3702.AT5G06860.1
BHQH00029382.gene	BHQH00008451.gene	468	3702.AT4G19810.1	3702.AT5G06860.1
BHQH00029382.gene	BHQH00039062.gene	190	3702.AT4G19810.1	3702.AT3G48090.1
BHQH00029382.gene	BHQH00035681.gene	402	3702.AT4G19810.1	3702.AT1G03220.1
BHQH00043620.gene	BHQH00023057.gene	180	3702.AT4G20860.1	3702.AT3G14420.1
BHQH00043620.gene	BHQH00003995.gene	190	3702.AT4G20860.1	3702.AT3G50930.1
BHQH00043620.gene	BHQH00033048.gene	204	3702.AT4G20860.1	3702.AT1G56140.1
BHQH00043620.gene	BHQH00008453.gene	167	3702.AT4G20860.1	3702.AT5G06860.1
BHQH00043620.gene	BHQH00008452.gene	167	3702.AT4G20860.1	3702.AT5G06860.1
BHQH00043620.gene	BHQH00007387.gene	167	3702.AT4G20860.1	3702.AT5G06860.1
BHQH00043620.gene	BHQH00008451.gene	167	3702.AT4G20860.1	3702.AT5G06860.1
BHQH00043620.gene	BHQH00043808.gene	177	3702.AT4G20860.1	3702.AT1G61560.1
BHQH00043620.gene	BHQH00035681.gene	169	3702.AT4G20860.1	3702.AT1G03220.1
BHQH00032181.gene	BHQH00023534.gene	838	3702.AT4G22680.1	3702.AT2G46770.1
BHQH00032181.gene	BHQH00032320.gene	169	3702.AT4G22680.1	3702.AT1G63910.1
BHQH00032181.gene	BHQH00023005.gene	392	3702.AT4G22680.1	3702.AT5G15630.1
BHQH00032181.gene	BHQH00013540.gene	437	3702.AT4G22680.1	3702.AT2G38080.1
BHQH00032181.gene	BHQH00020108.gene	176	3702.AT4G22680.1	3702.AT5G51280.1
BHQH00032181.gene	BHQH00031123.gene	163	3702.AT4G22680.1	3702.AT5G11300.1
BHQH00032181.gene	BHQH00034473.gene	861	3702.AT4G22680.1	3702.AT1G62990.1
BHQH00032181.gene	BHQH00035276.gene	345	3702.AT4G22680.1	3702.AT5G28740.1
BHQH00032181.gene	BHQH00038333.gene	156	3702.AT4G22680.1	3702.AT2G15790.1
BHQH00027581.gene	BHQH00035681.gene	268	3702.AT4G22790.1	3702.AT1G03220.1
BHQH00027581.gene	BHQH00018111.gene	270	3702.AT4G22790.1	3702.AT3G53420.1
BHQH00000497.gene	BHQH00034688.gene	153	3702.AT4G30960.1	3702.AT3G24310.1
BHQH00000497.gene	BHQH00010956.gene	577	3702.AT4G30960.1	3702.AT3G26740.1
BHQH00000497.gene	BHQH00033853.gene	215	3702.AT4G30960.1	3702.AT4G32980.1
BHQH00000497.gene	BHQH00031123.gene	170	3702.AT4G30960.1	3702.AT5G11300.1
BHQH00000497.gene	BHQH00034718.gene	269	3702.AT4G30960.1	3702.AT1G04220.1
BHQH00000497.gene	BHQH00030012.gene	171	3702.AT4G30960.1	3702.AT2G39800.1
BHQH00025021.gene	BHQH00025755.gene	240	3702.AT4G31940.1	3702.AT5G04140.2
BHQH00025021.gene	BHQH00016600.gene	372	3702.AT4G31940.1	3702.AT1G16310.1
BHQH00025021.gene	BHQH00004586.gene	187	3702.AT4G31940.1	3702.AT3G50660.1
BHQH00025021.gene	BHQH00001623.gene	179	3702.AT4G31940.1	3702.AT4G37360.1
BHQH00025021.gene	BHQH00009564.gene	197	3702.AT4G31940.1	3702.AT2G45510.1
BHQH00025021.gene	BHQH00033609.gene	202	3702.AT4G31940.1	3702.AT5G10580.1
BHQH00025021.gene	BHQH00041771.gene	665	3702.AT4G31940.1	3702.AT1G74770.1
BHQH00033772.gene	BHQH00004586.gene	210	3702.AT4G32810.1	3702.AT3G50660.1
BHQH00033772.gene	BHQH00001508.gene	517	3702.AT4G32810.1	3702.AT5G67030.1
BHQH00033772.gene	BHQH00029092.gene	412	3702.AT4G32810.1	3702.AT5G61760.1
BHQH00033853.gene	BHQH00023057.gene	347	3702.AT4G32980.1	3702.AT3G14420.1
BHQH00033853.gene	BHQH00001508.gene	175	3702.AT4G32980.1	3702.AT5G67030.1
BHQH00033853.gene	BHQH00006597.gene	280	3702.AT4G32980.1	3702.AT1G77490.1
BHQH00033853.gene	BHQH00025755.gene	286	3702.AT4G32980.1	3702.AT5G04140.2
BHQH00033853.gene	BHQH00018704.gene	176	3702.AT4G32980.1	3702.AT1G69690.1
BHQH00033853.gene	BHQH00000497.gene	215	3702.AT4G32980.1	3702.AT4G30960.1
BHQH00033853.gene	BHQH00021480.gene	181	3702.AT4G32980.1	3702.AT1G10960.1
BHQH00033853.gene	BHQH00017972.gene	226	3702.AT4G32980.1	3702.AT5G43700.1
BHQH00033853.gene	BHQH00037965.gene	199	3702.AT4G32980.1	3702.AT2G10940.2
BHQH00033853.gene	BHQH00014473.gene	199	3702.AT4G32980.1	3702.AT2G10940.2
BHQH00033853.gene	BHQH00008189.gene	347	3702.AT4G32980.1	3702.AT1G49975.1
BHQH00033853.gene	BHQH00019629.gene	179	3702.AT4G32980.1	3702.AT1G04350.1
BHQH00033853.gene	BHQH00034473.gene	264	3702.AT4G32980.1	3702.AT1G62990.1
BHQH00033853.gene	BHQH00038784.gene	349	3702.AT4G32980.1	3702.AT3G54050.1
BHQH00033853.gene	BHQH00001954.gene	179	3702.AT4G32980.1	3702.AT5G13650.2
BHQH00033853.gene	BHQH00043895.gene	150	3702.AT4G32980.1	3702.AT2G28470.1
BHQH00033853.gene	BHQH00037117.gene	337	3702.AT4G32980.1	3702.AT3G50820.1
BHQH00033853.gene	BHQH00028065.gene	203	3702.AT4G32980.1	3702.AT1G29700.1
BHQH00033853.gene	BHQH00007601.gene	166	3702.AT4G32980.1	3702.AT1G75410.2
BHQH00033853.gene	BHQH00022586.gene	363	3702.AT4G32980.1	3702.AT2G24270.4
BHQH00033853.gene	BHQH00004804.gene	179	3702.AT4G32980.1	3702.AT4G09040.1
BHQH00021538.gene	BHQH00041587.gene	632	3702.AT4G33625.1	3702.AT1G22060.1
BHQH00003382.gene	BHQH00018704.gene	161	3702.AT4G37180.2	3702.AT1G69690.1
BHQH00003382.gene	BHQH00037691.gene	450	3702.AT4G37180.2	3702.AT5G65640.1
BHQH00001623.gene	BHQH00025021.gene	179	3702.AT4G37360.1	3702.AT4G31940.1
BHQH00001623.gene	BHQH00036028.gene	210	3702.AT4G37360.1	3702.AT2G38090.1
BHQH00001623.gene	BHQH00034718.gene	206	3702.AT4G37360.1	3702.AT1G04220.1
BHQH00001623.gene	BHQH00004586.gene	202	3702.AT4G37360.1	3702.AT3G50660.1
BHQH00001623.gene	BHQH00009564.gene	186	3702.AT4G37360.1	3702.AT2G45510.1
BHQH00001623.gene	BHQH00026914.gene	176	3702.AT4G37360.1	3702.AT1G28110.2
BHQH00008832.gene	BHQH00039620.gene	161	3702.AT4G38960.3	3702.AT1G07180.1
BHQH00008832.gene	BHQH00001508.gene	169	3702.AT4G38960.3	3702.AT5G67030.1
BHQH00019462.gene	BHQH00033683.gene	152	3702.AT5G02020.1	3702.AT5G45310.1
BHQH00019462.gene	BHQH00039040.gene	224	3702.AT5G02020.1	3702.AT2G36830.1
BHQH00019462.gene	BHQH00007502.gene	224	3702.AT5G02020.1	3702.AT2G36830.1
BHQH00019462.gene	BHQH00016573.gene	167	3702.AT5G02020.1	3702.AT1G08570.1
BHQH00025755.gene	BHQH00019192.gene	189	3702.AT5G04140.2	3702.AT5G43745.1
BHQH00025755.gene	BHQH00018093.gene	321	3702.AT5G04140.2	3702.AT3G60750.1
BHQH00025755.gene	BHQH00025021.gene	240	3702.AT5G04140.2	3702.AT4G31940.1
BHQH00025755.gene	BHQH00023057.gene	548	3702.AT5G04140.2	3702.AT3G14420.1
BHQH00025755.gene	BHQH00034550.gene	171	3702.AT5G04140.2	3702.AT2G45180.1
BHQH00025755.gene	BHQH00001508.gene	235	3702.AT5G04140.2	3702.AT5G67030.1
BHQH00025755.gene	BHQH00006597.gene	493	3702.AT5G04140.2	3702.AT1G77490.1
BHQH00025755.gene	BHQH00033853.gene	286	3702.AT5G04140.2	3702.AT4G32980.1
BHQH00025755.gene	BHQH00039620.gene	272	3702.AT5G04140.2	3702.AT1G07180.1
BHQH00025755.gene	BHQH00021480.gene	386	3702.AT5G04140.2	3702.AT1G10960.1
BHQH00025755.gene	BHQH00034969.gene	213	3702.AT5G04140.2	3702.AT1G54580.1
BHQH00025755.gene	BHQH00037965.gene	271	3702.AT5G04140.2	3702.AT2G10940.2
BHQH00025755.gene	BHQH00014473.gene	271	3702.AT5G04140.2	3702.AT2G10940.2
BHQH00025755.gene	BHQH00008189.gene	571	3702.AT5G04140.2	3702.AT1G49975.1
BHQH00025755.gene	BHQH00019629.gene	276	3702.AT5G04140.2	3702.AT1G04350.1
BHQH00025755.gene	BHQH00033706.gene	157	3702.AT5G04140.2	3702.AT5G25610.1
BHQH00025755.gene	BHQH00038784.gene	739	3702.AT5G04140.2	3702.AT3G54050.1
BHQH00025755.gene	BHQH00001954.gene	580	3702.AT5G04140.2	3702.AT5G13650.2
BHQH00025755.gene	BHQH00043895.gene	165	3702.AT5G04140.2	3702.AT2G28470.1
BHQH00025755.gene	BHQH00037117.gene	596	3702.AT5G04140.2	3702.AT3G50820.1
BHQH00025755.gene	BHQH00032941.gene	158	3702.AT5G04140.2	3702.AT2G33260.1
BHQH00025755.gene	BHQH00028065.gene	365	3702.AT5G04140.2	3702.AT1G29700.1
BHQH00025755.gene	BHQH00016989.gene	181	3702.AT5G04140.2	3702.AT1G23090.1
BHQH00025755.gene	BHQH00017770.gene	189	3702.AT5G04140.2	3702.AT2G28000.1
BHQH00025755.gene	BHQH00018086.gene	261	3702.AT5G04140.2	3702.AT2G39130.1
BHQH00025755.gene	BHQH00030012.gene	584	3702.AT5G04140.2	3702.AT2G39800.1
BHQH00025755.gene	BHQH00022586.gene	480	3702.AT5G04140.2	3702.AT2G24270.4
BHQH00025755.gene	BHQH00004804.gene	179	3702.AT5G04140.2	3702.AT4G09040.1
BHQH00005855.gene	BHQH00032320.gene	281	3702.AT5G04190.1	3702.AT1G63910.1
BHQH00002601.gene	BHQH00041695.gene	276	3702.AT5G06300.1	3702.AT3G25400.1
BHQH00002601.gene	BHQH00018704.gene	573	3702.AT5G06300.1	3702.AT1G69690.1
BHQH00003202.gene	BHQH00003221.gene	216	3702.AT5G06710.1	3702.AT2G42200.1
BHQH00003202.gene	BHQH00027515.gene	304	3702.AT5G06710.1	3702.AT3G23240.1
BHQH00003202.gene	BHQH00005041.gene	775	3702.AT5G06710.1	3702.AT4G16780.1
BHQH00003202.gene	BHQH00004066.gene	163	3702.AT5G06710.1	3702.AT2G28550.3
BHQH00003202.gene	BHQH00018908.gene	272	3702.AT5G06710.1	3702.AT1G48410.2
BHQH00003207.gene	BHQH00008453.gene	216	3702.AT5G06760.1	3702.AT5G06860.1
BHQH00003207.gene	BHQH00008452.gene	216	3702.AT5G06760.1	3702.AT5G06860.1
BHQH00003207.gene	BHQH00007387.gene	216	3702.AT5G06760.1	3702.AT5G06860.1
BHQH00003207.gene	BHQH00008451.gene	216	3702.AT5G06760.1	3702.AT5G06860.1
BHQH00003207.gene	BHQH00030012.gene	616	3702.AT5G06760.1	3702.AT2G39800.1
BHQH00003207.gene	BHQH00034718.gene	456	3702.AT5G06760.1	3702.AT1G04220.1
BHQH00003207.gene	BHQH00017129.gene	175	3702.AT5G06760.1	3702.AT3G58450.1
BHQH00003207.gene	BHQH00033706.gene	313	3702.AT5G06760.1	3702.AT5G25610.1
BHQH00003207.gene	BHQH00003107.gene	176	3702.AT5G06760.1	3702.AT1G54870.1
BHQH00008453.gene	BHQH00029382.gene	468	3702.AT5G06860.1	3702.AT4G19810.1
BHQH00008452.gene	BHQH00029382.gene	468	3702.AT5G06860.1	3702.AT4G19810.1
BHQH00007387.gene	BHQH00029382.gene	468	3702.AT5G06860.1	3702.AT4G19810.1
BHQH00008451.gene	BHQH00029382.gene	468	3702.AT5G06860.1	3702.AT4G19810.1
BHQH00008453.gene	BHQH00022611.gene	160	3702.AT5G06860.1	3702.AT5G51350.1
BHQH00008452.gene	BHQH00022611.gene	160	3702.AT5G06860.1	3702.AT5G51350.1
BHQH00007387.gene	BHQH00022611.gene	160	3702.AT5G06860.1	3702.AT5G51350.1
BHQH00008451.gene	BHQH00022611.gene	160	3702.AT5G06860.1	3702.AT5G51350.1
BHQH00008453.gene	BHQH00030133.gene	520	3702.AT5G06860.1	3702.AT2G39510.1
BHQH00008452.gene	BHQH00030133.gene	520	3702.AT5G06860.1	3702.AT2G39510.1
BHQH00007387.gene	BHQH00030133.gene	520	3702.AT5G06860.1	3702.AT2G39510.1
BHQH00008451.gene	BHQH00030133.gene	520	3702.AT5G06860.1	3702.AT2G39510.1
BHQH00008453.gene	BHQH00041771.gene	215	3702.AT5G06860.1	3702.AT1G74770.1
BHQH00008452.gene	BHQH00041771.gene	215	3702.AT5G06860.1	3702.AT1G74770.1
BHQH00007387.gene	BHQH00041771.gene	215	3702.AT5G06860.1	3702.AT1G74770.1
BHQH00008451.gene	BHQH00041771.gene	215	3702.AT5G06860.1	3702.AT1G74770.1
BHQH00008453.gene	BHQH00003207.gene	216	3702.AT5G06860.1	3702.AT5G06760.1
BHQH00008452.gene	BHQH00003207.gene	216	3702.AT5G06860.1	3702.AT5G06760.1
BHQH00007387.gene	BHQH00003207.gene	216	3702.AT5G06860.1	3702.AT5G06760.1
BHQH00008451.gene	BHQH00003207.gene	216	3702.AT5G06860.1	3702.AT5G06760.1
BHQH00008453.gene	BHQH00043620.gene	167	3702.AT5G06860.1	3702.AT4G20860.1
BHQH00008452.gene	BHQH00043620.gene	167	3702.AT5G06860.1	3702.AT4G20860.1
BHQH00007387.gene	BHQH00043620.gene	167	3702.AT5G06860.1	3702.AT4G20860.1
BHQH00008451.gene	BHQH00043620.gene	167	3702.AT5G06860.1	3702.AT4G20860.1
BHQH00008453.gene	BHQH00039062.gene	197	3702.AT5G06860.1	3702.AT3G48090.1
BHQH00008452.gene	BHQH00039062.gene	197	3702.AT5G06860.1	3702.AT3G48090.1
BHQH00007387.gene	BHQH00039062.gene	197	3702.AT5G06860.1	3702.AT3G48090.1
BHQH00008451.gene	BHQH00039062.gene	197	3702.AT5G06860.1	3702.AT3G48090.1
BHQH00008453.gene	BHQH00005592.gene	216	3702.AT5G06860.1	3702.AT1G75750.1
BHQH00008452.gene	BHQH00005592.gene	216	3702.AT5G06860.1	3702.AT1G75750.1
BHQH00007387.gene	BHQH00005592.gene	216	3702.AT5G06860.1	3702.AT1G75750.1
BHQH00008451.gene	BHQH00005592.gene	216	3702.AT5G06860.1	3702.AT1G75750.1
BHQH00033609.gene	BHQH00043609.gene	422	3702.AT5G10580.1	3702.AT1G30650.1
BHQH00033609.gene	BHQH00042580.gene	220	3702.AT5G10580.1	3702.AT1G44800.1
BHQH00033609.gene	BHQH00010069.gene	167	3702.AT5G10580.1	3702.AT5G42630.1
BHQH00033609.gene	BHQH00025183.gene	179	3702.AT5G10580.1	3702.AT3G12240.1
BHQH00033609.gene	BHQH00034688.gene	153	3702.AT5G10580.1	3702.AT3G24310.1
BHQH00033609.gene	BHQH00025021.gene	202	3702.AT5G10580.1	3702.AT4G31940.1
BHQH00033609.gene	BHQH00030133.gene	183	3702.AT5G10580.1	3702.AT2G39510.1
BHQH00033609.gene	BHQH00041771.gene	349	3702.AT5G10580.1	3702.AT1G74770.1
BHQH00033609.gene	BHQH00015881.gene	156	3702.AT5G10580.1	3702.AT4G17220.1
BHQH00033609.gene	BHQH00010724.gene	154	3702.AT5G10580.1	3702.AT3G48940.1
BHQH00033609.gene	BHQH00007817.gene	416	3702.AT5G10580.1	3702.AT3G23430.1
BHQH00016278.gene	BHQH00003995.gene	493	3702.AT5G10770.1	3702.AT3G50930.1
BHQH00016278.gene	BHQH00030012.gene	229	3702.AT5G10770.1	3702.AT2G39800.1
BHQH00016278.gene	BHQH00007263.gene	309	3702.AT5G10770.1	3702.AT5G14920.1
BHQH00031123.gene	BHQH00034688.gene	163	3702.AT5G11300.1	3702.AT3G24310.1
BHQH00031123.gene	BHQH00032320.gene	163	3702.AT5G11300.1	3702.AT1G63910.1
BHQH00031123.gene	BHQH00000497.gene	170	3702.AT5G11300.1	3702.AT4G30960.1
BHQH00031123.gene	BHQH00017972.gene	271	3702.AT5G11300.1	3702.AT5G43700.1
BHQH00031123.gene	BHQH00015741.gene	170	3702.AT5G11300.1	3702.AT4G14580.1
BHQH00031123.gene	BHQH00032181.gene	163	3702.AT5G11300.1	3702.AT4G22680.1
BHQH00031123.gene	BHQH00020980.gene	163	3702.AT5G11300.1	3702.AT1G66380.1
BHQH00031123.gene	BHQH00007263.gene	219	3702.AT5G11300.1	3702.AT5G14920.1
BHQH00033713.gene	BHQH00026288.gene	195	3702.AT5G11320.1	3702.AT2G45650.1
BHQH00033713.gene	BHQH00015315.gene	221	3702.AT5G11320.1	3702.AT2G03500.1
BHQH00033713.gene	BHQH00025183.gene	347	3702.AT5G11320.1	3702.AT3G12240.1
BHQH00033713.gene	BHQH00043239.gene	216	3702.AT5G11320.1	3702.AT1G04250.1
BHQH00001954.gene	BHQH00018093.gene	408	3702.AT5G13650.2	3702.AT3G60750.1
BHQH00001954.gene	BHQH00041695.gene	190	3702.AT5G13650.2	3702.AT3G25400.1
BHQH00001954.gene	BHQH00023057.gene	439	3702.AT5G13650.2	3702.AT3G14420.1
BHQH00001954.gene	BHQH00001508.gene	209	3702.AT5G13650.2	3702.AT5G67030.1
BHQH00001954.gene	BHQH00003879.gene	167	3702.AT5G13650.2	3702.AT3G15140.1
BHQH00001954.gene	BHQH00006597.gene	305	3702.AT5G13650.2	3702.AT1G77490.1
BHQH00001954.gene	BHQH00026409.gene	293	3702.AT5G13650.2	3702.AT5G51100.1
BHQH00001954.gene	BHQH00025755.gene	580	3702.AT5G13650.2	3702.AT5G04140.2
BHQH00001954.gene	BHQH00021358.gene	499	3702.AT5G13650.2	3702.AT3G48670.1
BHQH00001954.gene	BHQH00033853.gene	179	3702.AT5G13650.2	3702.AT4G32980.1
BHQH00001954.gene	BHQH00039620.gene	220	3702.AT5G13650.2	3702.AT1G07180.1
BHQH00001954.gene	BHQH00024763.gene	340	3702.AT5G13650.2	3702.AT3G59980.1
BHQH00001954.gene	BHQH00016600.gene	182	3702.AT5G13650.2	3702.AT1G16310.1
BHQH00001954.gene	BHQH00036356.gene	270	3702.AT5G13650.2	3702.AT3G09200.1
BHQH00001954.gene	BHQH00021480.gene	204	3702.AT5G13650.2	3702.AT1G10960.1
BHQH00001954.gene	BHQH00034969.gene	177	3702.AT5G13650.2	3702.AT1G54580.1
BHQH00001954.gene	BHQH00008189.gene	222	3702.AT5G13650.2	3702.AT1G49975.1
BHQH00001954.gene	BHQH00019629.gene	215	3702.AT5G13650.2	3702.AT1G04350.1
BHQH00001954.gene	BHQH00001412.gene	256	3702.AT5G13650.2	3702.AT2G23970.1
BHQH00001954.gene	BHQH00001202.gene	256	3702.AT5G13650.2	3702.AT2G23970.1
BHQH00001954.gene	BHQH00038784.gene	541	3702.AT5G13650.2	3702.AT3G54050.1
BHQH00001954.gene	BHQH00037117.gene	457	3702.AT5G13650.2	3702.AT3G50820.1
BHQH00001954.gene	BHQH00028065.gene	279	3702.AT5G13650.2	3702.AT1G29700.1
BHQH00001954.gene	BHQH00017770.gene	272	3702.AT5G13650.2	3702.AT2G28000.1
BHQH00001954.gene	BHQH00030012.gene	259	3702.AT5G13650.2	3702.AT2G39800.1
BHQH00001954.gene	BHQH00022586.gene	238	3702.AT5G13650.2	3702.AT2G24270.4
BHQH00001954.gene	BHQH00004804.gene	224	3702.AT5G13650.2	3702.AT4G09040.1
BHQH00001954.gene	BHQH00012176.gene	173	3702.AT5G13650.2	3702.AT1G16820.1
BHQH00001954.gene	BHQH00038333.gene	530	3702.AT5G13650.2	3702.AT2G15790.1
BHQH00004924.gene	BHQH00023966.gene	351	3702.AT5G14420.2	3702.AT3G07880.1
BHQH00004924.gene	BHQH00017972.gene	238	3702.AT5G14420.2	3702.AT5G43700.1
BHQH00007263.gene	BHQH00043895.gene	153	3702.AT5G14920.1	3702.AT2G28470.1
BHQH00007263.gene	BHQH00039040.gene	216	3702.AT5G14920.1	3702.AT2G36830.1
BHQH00007263.gene	BHQH00007502.gene	216	3702.AT5G14920.1	3702.AT2G36830.1
BHQH00007263.gene	BHQH00035681.gene	216	3702.AT5G14920.1	3702.AT1G03220.1
BHQH00007263.gene	BHQH00006148.gene	495	3702.AT5G14920.1	3702.AT2G02100.1
BHQH00007263.gene	BHQH00031123.gene	219	3702.AT5G14920.1	3702.AT5G11300.1
BHQH00007263.gene	BHQH00016278.gene	309	3702.AT5G14920.1	3702.AT5G10770.1
BHQH00007263.gene	BHQH00015765.gene	272	3702.AT5G14920.1	3702.AT1G06620.1
BHQH00023005.gene	BHQH00032181.gene	392	3702.AT5G15630.1	3702.AT4G22680.1
BHQH00023005.gene	BHQH00023534.gene	413	3702.AT5G15630.1	3702.AT2G46770.1
BHQH00023005.gene	BHQH00017079.gene	269	3702.AT5G15630.1	3702.AT1G68570.1
BHQH00023005.gene	BHQH00009392.gene	212	3702.AT5G15630.1	3702.AT5G19730.1
BHQH00023005.gene	BHQH00013540.gene	708	3702.AT5G15630.1	3702.AT2G38080.1
BHQH00023005.gene	BHQH00034688.gene	307	3702.AT5G15630.1	3702.AT3G24310.1
BHQH00023005.gene	BHQH00032320.gene	548	3702.AT5G15630.1	3702.AT1G63910.1
BHQH00023005.gene	BHQH00001549.gene	218	3702.AT5G15630.1	3702.AT3G18080.1
BHQH00023005.gene	BHQH00034473.gene	440	3702.AT5G15630.1	3702.AT1G62990.1
BHQH00028122.gene	BHQH00003221.gene	392	3702.AT5G15830.1	3702.AT2G42200.1
BHQH00028122.gene	BHQH00015768.gene	167	3702.AT5G15830.1	3702.AT4G08300.1
BHQH00028122.gene	BHQH00011917.gene	161	3702.AT5G15830.1	3702.AT1G72300.1
BHQH00028122.gene	BHQH00005041.gene	185	3702.AT5G15830.1	3702.AT4G16780.1
BHQH00028122.gene	BHQH00037691.gene	351	3702.AT5G15830.1	3702.AT5G65640.1
BHQH00033267.gene	BHQH00029092.gene	275	3702.AT5G16750.1	3702.AT5G61760.1
BHQH00033267.gene	BHQH00036356.gene	779	3702.AT5G16750.1	3702.AT3G09200.1
BHQH00033267.gene	BHQH00020108.gene	164	3702.AT5G16750.1	3702.AT5G51280.1
BHQH00033267.gene	BHQH00038202.gene	930	3702.AT5G16750.1	3702.AT1G31970.1
BHQH00033267.gene	BHQH00003221.gene	211	3702.AT5G16750.1	3702.AT2G42200.1
BHQH00033267.gene	BHQH00018463.gene	622	3702.AT5G16750.1	3702.AT2G28900.1
BHQH00033267.gene	BHQH00018466.gene	622	3702.AT5G16750.1	3702.AT2G28900.1
BHQH00033267.gene	BHQH00008999.gene	622	3702.AT5G16750.1	3702.AT2G28900.1
BHQH00033267.gene	BHQH00035276.gene	247	3702.AT5G16750.1	3702.AT5G28740.1
BHQH00033267.gene	BHQH00017222.gene	197	3702.AT5G16750.1	3702.AT5G48570.1
BHQH00033267.gene	BHQH00020980.gene	537	3702.AT5G16750.1	3702.AT1G66380.1
BHQH00042193.gene	BHQH00043808.gene	155	3702.AT5G18150.1	3702.AT1G61560.1
BHQH00042193.gene	BHQH00022359.gene	156	3702.AT5G18150.1	3702.AT3G05320.1
BHQH00009392.gene	BHQH00029615.gene	375	3702.AT5G19730.1	3702.AT5G64620.1
BHQH00009392.gene	BHQH00023005.gene	212	3702.AT5G19730.1	3702.AT5G15630.1
BHQH00009392.gene	BHQH00019635.gene	237	3702.AT5G19730.1	3702.AT5G24530.1
BHQH00009392.gene	BHQH00007780.gene	270	3702.AT5G19730.1	3702.AT1G04520.1
BHQH00019635.gene	BHQH00011514.gene	155	3702.AT5G24530.1	3702.AT1G21270.1
BHQH00019635.gene	BHQH00031360.gene	301	3702.AT5G24530.1	3702.AT1G66150.1
BHQH00019635.gene	BHQH00012149.gene	161	3702.AT5G24530.1	3702.AT1G67900.2
BHQH00019635.gene	BHQH00003995.gene	375	3702.AT5G24530.1	3702.AT3G50930.1
BHQH00019635.gene	BHQH00009392.gene	237	3702.AT5G24530.1	3702.AT5G19730.1
BHQH00019635.gene	BHQH00039062.gene	470	3702.AT5G24530.1	3702.AT3G48090.1
BHQH00019635.gene	BHQH00002047.gene	265	3702.AT5G24530.1	3702.AT1G30620.1
BHQH00033706.gene	BHQH00014503.gene	153	3702.AT5G25610.1	3702.AT4G00430.1
BHQH00033706.gene	BHQH00004586.gene	222	3702.AT5G25610.1	3702.AT3G50660.1
BHQH00033706.gene	BHQH00038784.gene	199	3702.AT5G25610.1	3702.AT3G54050.1
BHQH00033706.gene	BHQH00037117.gene	173	3702.AT5G25610.1	3702.AT3G50820.1
BHQH00033706.gene	BHQH00023057.gene	175	3702.AT5G25610.1	3702.AT3G14420.1
BHQH00033706.gene	BHQH00001508.gene	610	3702.AT5G25610.1	3702.AT5G67030.1
BHQH00033706.gene	BHQH00025576.gene	190	3702.AT5G25610.1	3702.AT1G35910.1
BHQH00033706.gene	BHQH00025755.gene	157	3702.AT5G25610.1	3702.AT5G04140.2
BHQH00033706.gene	BHQH00030012.gene	794	3702.AT5G25610.1	3702.AT2G39800.1
BHQH00033706.gene	BHQH00022586.gene	169	3702.AT5G25610.1	3702.AT2G24270.4
BHQH00033706.gene	BHQH00020980.gene	300	3702.AT5G25610.1	3702.AT1G66380.1
BHQH00033706.gene	BHQH00003207.gene	313	3702.AT5G25610.1	3702.AT5G06760.1
BHQH00033706.gene	BHQH00005592.gene	352	3702.AT5G25610.1	3702.AT1G75750.1
BHQH00012621.gene	BHQH00029092.gene	237	3702.AT5G26594.1	3702.AT5G61760.1
BHQH00012621.gene	BHQH00017129.gene	206	3702.AT5G26594.1	3702.AT3G58450.1
BHQH00035276.gene	BHQH00022611.gene	239	3702.AT5G28740.1	3702.AT5G51350.1
BHQH00035276.gene	BHQH00034688.gene	345	3702.AT5G28740.1	3702.AT3G24310.1
BHQH00035276.gene	BHQH00032320.gene	345	3702.AT5G28740.1	3702.AT1G63910.1
BHQH00035276.gene	BHQH00020108.gene	188	3702.AT5G28740.1	3702.AT5G51280.1
BHQH00035276.gene	BHQH00038202.gene	178	3702.AT5G28740.1	3702.AT1G31970.1
BHQH00035276.gene	BHQH00033267.gene	247	3702.AT5G28740.1	3702.AT5G16750.1
BHQH00035276.gene	BHQH00032181.gene	345	3702.AT5G28740.1	3702.AT4G22680.1
BHQH00035276.gene	BHQH00020980.gene	345	3702.AT5G28740.1	3702.AT1G66380.1
BHQH00035276.gene	BHQH00004804.gene	507	3702.AT5G28740.1	3702.AT4G09040.1
BHQH00035276.gene	BHQH00011917.gene	239	3702.AT5G28740.1	3702.AT1G72300.1
BHQH00035276.gene	BHQH00038333.gene	443	3702.AT5G28740.1	3702.AT2G15790.1
BHQH00037742.gene	BHQH00020987.gene	181	3702.AT5G42200.1	3702.AT5G65660.1
BHQH00010069.gene	BHQH00032320.gene	161	3702.AT5G42630.1	3702.AT1G63910.1
BHQH00010069.gene	BHQH00033609.gene	167	3702.AT5G42630.1	3702.AT5G10580.1
BHQH00017972.gene	BHQH00033853.gene	226	3702.AT5G43700.1	3702.AT4G32980.1
BHQH00017972.gene	BHQH00004924.gene	238	3702.AT5G43700.1	3702.AT5G14420.2
BHQH00017972.gene	BHQH00043239.gene	335	3702.AT5G43700.1	3702.AT1G04250.1
BHQH00017972.gene	BHQH00031123.gene	271	3702.AT5G43700.1	3702.AT5G11300.1
BHQH00019192.gene	BHQH00017129.gene	152	3702.AT5G43745.1	3702.AT3G58450.1
BHQH00019192.gene	BHQH00025755.gene	189	3702.AT5G43745.1	3702.AT5G04140.2
BHQH00019192.gene	BHQH00030012.gene	270	3702.AT5G43745.1	3702.AT2G39800.1
BHQH00019192.gene	BHQH00024763.gene	183	3702.AT5G43745.1	3702.AT3G59980.1
BHQH00019192.gene	BHQH00016600.gene	177	3702.AT5G43745.1	3702.AT1G16310.1
BHQH00033683.gene	BHQH00019462.gene	152	3702.AT5G45310.1	3702.AT5G02020.1
BHQH00017222.gene	BHQH00018093.gene	163	3702.AT5G48570.1	3702.AT3G60750.1
BHQH00017222.gene	BHQH00033267.gene	197	3702.AT5G48570.1	3702.AT5G16750.1
BHQH00017222.gene	BHQH00038333.gene	307	3702.AT5G48570.1	3702.AT2G15790.1
BHQH00017222.gene	BHQH00006597.gene	371	3702.AT5G48570.1	3702.AT1G77490.1
BHQH00017222.gene	BHQH00007274.gene	163	3702.AT5G48570.1	3702.AT3G04690.1
BHQH00008455.gene	BHQH00026288.gene	353	3702.AT5G48670.1	3702.AT2G45650.1
BHQH00008455.gene	BHQH00043239.gene	177	3702.AT5G48670.1	3702.AT1G04250.1
BHQH00008455.gene	BHQH00029654.gene	221	3702.AT5G48670.1	3702.AT1G71710.1
BHQH00003964.gene	BHQH00004052.gene	269	3702.AT5G49560.1	3702.AT1G07920.1
BHQH00002943.gene	BHQH00005592.gene	269	3702.AT5G49760.1	3702.AT1G75750.1
BHQH00002943.gene	BHQH00007601.gene	224	3702.AT5G49760.1	3702.AT1G75410.2
BHQH00002943.gene	BHQH00020577.gene	156	3702.AT5G49760.1	3702.AT3G08510.1
BHQH00004918.gene	BHQH00030012.gene	165	3702.AT5G50260.1	3702.AT2G39800.1
BHQH00026409.gene	BHQH00018093.gene	214	3702.AT5G51100.1	3702.AT3G60750.1
BHQH00026409.gene	BHQH00016573.gene	158	3702.AT5G51100.1	3702.AT1G08570.1
BHQH00026409.gene	BHQH00029092.gene	319	3702.AT5G51100.1	3702.AT5G61760.1
BHQH00026409.gene	BHQH00024763.gene	292	3702.AT5G51100.1	3702.AT3G59980.1
BHQH00026409.gene	BHQH00005895.gene	336	3702.AT5G51100.1	3702.AT3G57090.1
BHQH00026409.gene	BHQH00001412.gene	196	3702.AT5G51100.1	3702.AT2G23970.1
BHQH00026409.gene	BHQH00001202.gene	196	3702.AT5G51100.1	3702.AT2G23970.1
BHQH00026409.gene	BHQH00017129.gene	183	3702.AT5G51100.1	3702.AT3G58450.1
BHQH00026409.gene	BHQH00038784.gene	224	3702.AT5G51100.1	3702.AT3G54050.1
BHQH00026409.gene	BHQH00001954.gene	293	3702.AT5G51100.1	3702.AT5G13650.2
BHQH00026409.gene	BHQH00000551.gene	199	3702.AT5G51100.1	3702.AT1G55325.2
BHQH00026409.gene	BHQH00017770.gene	485	3702.AT5G51100.1	3702.AT2G28000.1
BHQH00026409.gene	BHQH00004804.gene	275	3702.AT5G51100.1	3702.AT4G09040.1
BHQH00026409.gene	BHQH00003879.gene	291	3702.AT5G51100.1	3702.AT3G15140.1
BHQH00026409.gene	BHQH00006597.gene	504	3702.AT5G51100.1	3702.AT1G77490.1
BHQH00026409.gene	BHQH00003995.gene	174	3702.AT5G51100.1	3702.AT3G50930.1
BHQH00026409.gene	BHQH00028065.gene	191	3702.AT5G51100.1	3702.AT1G29700.1
BHQH00026409.gene	BHQH00030012.gene	552	3702.AT5G51100.1	3702.AT2G39800.1
BHQH00026409.gene	BHQH00022586.gene	216	3702.AT5G51100.1	3702.AT2G24270.4
BHQH00020108.gene	BHQH00034688.gene	176	3702.AT5G51280.1	3702.AT3G24310.1
BHQH00020108.gene	BHQH00032320.gene	176	3702.AT5G51280.1	3702.AT1G63910.1
BHQH00020108.gene	BHQH00038202.gene	211	3702.AT5G51280.1	3702.AT1G31970.1
BHQH00020108.gene	BHQH00035276.gene	188	3702.AT5G51280.1	3702.AT5G28740.1
BHQH00020108.gene	BHQH00033267.gene	164	3702.AT5G51280.1	3702.AT5G16750.1
BHQH00020108.gene	BHQH00032181.gene	176	3702.AT5G51280.1	3702.AT4G22680.1
BHQH00020108.gene	BHQH00020980.gene	176	3702.AT5G51280.1	3702.AT1G66380.1
BHQH00022611.gene	BHQH00015765.gene	152	3702.AT5G51350.1	3702.AT1G06620.1
BHQH00022611.gene	BHQH00035276.gene	239	3702.AT5G51350.1	3702.AT5G28740.1
BHQH00022611.gene	BHQH00018908.gene	193	3702.AT5G51350.1	3702.AT1G48410.2
BHQH00022611.gene	BHQH00008453.gene	160	3702.AT5G51350.1	3702.AT5G06860.1
BHQH00022611.gene	BHQH00008452.gene	160	3702.AT5G51350.1	3702.AT5G06860.1
BHQH00022611.gene	BHQH00007387.gene	160	3702.AT5G51350.1	3702.AT5G06860.1
BHQH00022611.gene	BHQH00008451.gene	160	3702.AT5G51350.1	3702.AT5G06860.1
BHQH00022611.gene	BHQH00038333.gene	155	3702.AT5G51350.1	3702.AT2G15790.1
BHQH00030545.gene	BHQH00039040.gene	266	3702.AT5G53130.1	3702.AT2G36830.1
BHQH00030545.gene	BHQH00007502.gene	266	3702.AT5G53130.1	3702.AT2G36830.1
BHQH00032937.gene	BHQH00041143.gene	192	3702.AT5G56320.1	3702.AT3G45960.2
BHQH00036674.gene	BHQH00003879.gene	329	3702.AT5G60980.2	3702.AT3G15140.1
BHQH00036674.gene	BHQH00032531.gene	163	3702.AT5G60980.2	3702.AT1G32580.1
BHQH00036674.gene	BHQH00024482.gene	169	3702.AT5G60980.2	3702.AT3G07030.1
BHQH00036674.gene	BHQH00030012.gene	163	3702.AT5G60980.2	3702.AT2G39800.1
BHQH00036674.gene	BHQH00004804.gene	158	3702.AT5G60980.2	3702.AT4G09040.1
BHQH00029092.gene	BHQH00018093.gene	268	3702.AT5G61760.1	3702.AT3G60750.1
BHQH00029092.gene	BHQH00015955.gene	188	3702.AT5G61760.1	3702.AT2G17560.1
BHQH00029092.gene	BHQH00002857.gene	234	3702.AT5G61760.1	3702.AT1G10900.1
BHQH00029092.gene	BHQH00016573.gene	185	3702.AT5G61760.1	3702.AT1G08570.1
BHQH00029092.gene	BHQH00026409.gene	319	3702.AT5G61760.1	3702.AT5G51100.1
BHQH00029092.gene	BHQH00013609.gene	405	3702.AT5G61760.1	3702.AT2G40120.1
BHQH00029092.gene	BHQH00012621.gene	237	3702.AT5G61760.1	3702.AT5G26594.1
BHQH00029092.gene	BHQH00038784.gene	269	3702.AT5G61760.1	3702.AT3G54050.1
BHQH00029092.gene	BHQH00033267.gene	275	3702.AT5G61760.1	3702.AT5G16750.1
BHQH00029092.gene	BHQH00030012.gene	269	3702.AT5G61760.1	3702.AT2G39800.1
BHQH00029092.gene	BHQH00020577.gene	791	3702.AT5G61760.1	3702.AT3G08510.1
BHQH00029092.gene	BHQH00022586.gene	217	3702.AT5G61760.1	3702.AT2G24270.4
BHQH00029092.gene	BHQH00041578.gene	165	3702.AT5G61760.1	3702.AT3G09890.1
BHQH00029092.gene	BHQH00033772.gene	412	3702.AT5G61760.1	3702.AT4G32810.1
BHQH00029092.gene	BHQH00018111.gene	520	3702.AT5G61760.1	3702.AT3G53420.1
BHQH00006880.gene	BHQH00013484.gene	451	3702.AT5G62680.1	3702.AT2G39770.1
BHQH00006880.gene	BHQH00037426.gene	900	3702.AT5G62680.1	3702.AT1G54320.1
BHQH00006880.gene	BHQH00033763.gene	907	3702.AT5G62680.1	3702.AT1G52190.1
BHQH00006880.gene	BHQH00017079.gene	903	3702.AT5G62680.1	3702.AT1G68570.1
BHQH00029615.gene	BHQH00009392.gene	375	3702.AT5G64620.1	3702.AT5G19730.1
BHQH00029615.gene	BHQH00039040.gene	167	3702.AT5G64620.1	3702.AT2G36830.1
BHQH00029615.gene	BHQH00007502.gene	167	3702.AT5G64620.1	3702.AT2G36830.1
BHQH00029615.gene	BHQH00001549.gene	332	3702.AT5G64620.1	3702.AT3G18080.1
BHQH00029615.gene	BHQH00037691.gene	687	3702.AT5G64620.1	3702.AT5G65640.1
BHQH00037691.gene	BHQH00020980.gene	153	3702.AT5G65640.1	3702.AT1G66380.1
BHQH00037691.gene	BHQH00028122.gene	351	3702.AT5G65640.1	3702.AT5G15830.1
BHQH00037691.gene	BHQH00043239.gene	161	3702.AT5G65640.1	3702.AT1G04250.1
BHQH00037691.gene	BHQH00003382.gene	450	3702.AT5G65640.1	3702.AT4G37180.2
BHQH00037691.gene	BHQH00015315.gene	450	3702.AT5G65640.1	3702.AT2G03500.1
BHQH00037691.gene	BHQH00034688.gene	264	3702.AT5G65640.1	3702.AT3G24310.1
BHQH00037691.gene	BHQH00029615.gene	687	3702.AT5G65640.1	3702.AT5G64620.1
BHQH00020987.gene	BHQH00005041.gene	444	3702.AT5G65660.1	3702.AT4G16780.1
BHQH00020987.gene	BHQH00037742.gene	181	3702.AT5G65660.1	3702.AT5G42200.1
BHQH00001508.gene	BHQH00013484.gene	208	3702.AT5G67030.1	3702.AT2G39770.1
BHQH00001508.gene	BHQH00018093.gene	195	3702.AT5G67030.1	3702.AT3G60750.1
BHQH00001508.gene	BHQH00023057.gene	281	3702.AT5G67030.1	3702.AT3G14420.1
BHQH00001508.gene	BHQH00010956.gene	499	3702.AT5G67030.1	3702.AT3G26740.1
BHQH00001508.gene	BHQH00025755.gene	235	3702.AT5G67030.1	3702.AT5G04140.2
BHQH00001508.gene	BHQH00033853.gene	175	3702.AT5G67030.1	3702.AT4G32980.1
BHQH00001508.gene	BHQH00014503.gene	302	3702.AT5G67030.1	3702.AT4G00430.1
BHQH00001508.gene	BHQH00036028.gene	581	3702.AT5G67030.1	3702.AT2G38090.1
BHQH00001508.gene	BHQH00004586.gene	247	3702.AT5G67030.1	3702.AT3G50660.1
BHQH00001508.gene	BHQH00033706.gene	610	3702.AT5G67030.1	3702.AT5G25610.1
BHQH00001508.gene	BHQH00038784.gene	221	3702.AT5G67030.1	3702.AT3G54050.1
BHQH00001508.gene	BHQH00001954.gene	209	3702.AT5G67030.1	3702.AT5G13650.2
BHQH00001508.gene	BHQH00037117.gene	287	3702.AT5G67030.1	3702.AT3G50820.1
BHQH00001508.gene	BHQH00000551.gene	174	3702.AT5G67030.1	3702.AT1G55325.2
BHQH00001508.gene	BHQH00008832.gene	169	3702.AT5G67030.1	3702.AT4G38960.3
BHQH00001508.gene	BHQH00033772.gene	517	3702.AT5G67030.1	3702.AT4G32810.1
BHQH00001508.gene	BHQH00018111.gene	197	3702.AT5G67030.1	3702.AT3G53420.1
BHQH00001508.gene	BHQH00002857.gene	192	3702.AT5G67030.1	3702.AT1G10900.1
BHQH00001508.gene	BHQH00006597.gene	160	3702.AT5G67030.1	3702.AT1G77490.1
BHQH00001508.gene	BHQH00039620.gene	704	3702.AT5G67030.1	3702.AT1G07180.1
BHQH00001508.gene	BHQH00019629.gene	339	3702.AT5G67030.1	3702.AT1G04350.1
BHQH00001508.gene	BHQH00043895.gene	179	3702.AT5G67030.1	3702.AT2G28470.1
BHQH00001508.gene	BHQH00028065.gene	336	3702.AT5G67030.1	3702.AT1G29700.1
BHQH00001508.gene	BHQH00030012.gene	662	3702.AT5G67030.1	3702.AT2G39800.1
BHQH00001508.gene	BHQH00022586.gene	276	3702.AT5G67030.1	3702.AT2G24270.4
