# Supplementary material for: Genome sequencing-based transcriptomic analysis reveals novel genes in Peucedanum praeruptorum
Source: BMC Genom Data. 2023 Sep 18;24:53. doi: 10.1186/s12863-023-01157-y (PMC10506206; doi:10.1186/s12863-023-01157-y)
Supplement: Supplementary file 1 — Additional file 1:Figure S1. Expression profile analysis of ATG family genes before and after bolting. Table S1. KO-enriched terms and genes in the two groups of samples before and after bolting. Table S2. GO functional classification terms and genes of two groups of samples before and after bolting. Table S3. Differentially expressed transcription factors in two samples before and after bolting. Table S4. Source and target genes for differential protein interaction network construction. Table S5. FPKM values and annotation information of five gene families in two samples before and after bolting. [file 12863_2023_1157_MOESM1_ESM.zip › Table S5.xlsx]

## Sheet: UbiA
Table S5 FPKM values and annotation information of five gene families in two samples before and after bolting
ID	C1	C2	C3	C4	C5	C6	D1	D2	D3	D4	D5	D6	gene_name	go	kegg	pathway	cog	nr	pfam	tf	uniprot
BHQH00030324.gene	24.4	3.26	3.13	1.28	0.74	0.54	3.96	11.83	3.83	13.47	1.29	6.99	-	GO:0016765//transferase activity, transferring alkyl or aryl (other than methyl) groups`molecular_function`Catalysis of the transfer of an alkyl or aryl (but not methyl) group from one compound (donor) to another (acceptor). [GOC:jl, ISBN:0198506732];GO:0016021//integral component of membrane`cellular_component`The component of a membrane consisting of the gene products and protein complexes havi…	K09833//HPT, HGGT, ubiA`homogentisate phytyltransferase / homogentisate geranylgeranyltransferase [EC:2.5.1.115 2.5.1.116]	ko00130//Ubiquinone and other terpenoid-quinone biosynthesis`Metabolism`Metabolism of cofactors and vitamins;ko01100//Metabolic pathways`Metabolism`Global and overview maps;ko01110//Biosynthesis of secondary metabolites`Metabolism`Global and overview maps;ko01240//Biosynthesis of cofactors`Metabolism`Global and overview maps	-	QBZ68632.1//umbelliferone dimethylallyl transferase`[Glehnia littoralis]	PF01040.21//UbiA`UbiA prenyltransferase family	-	tr|A0A4D6DQP2|A0A4D6DQP2_GLELI//Umbelliferone dimethylallyl transferase {ECO:0000313|EMBL:QBZ68632.1} OS=Glehnia littoralis (Beach silvertop) (Phellopterus littoralis) Name=UDT {ECO:0000313|EMBL:QBZ68632.1} PE=2
BHQH00008821.gene	64.72	35.13	106.75	31.98	14.71	12.75	44.62	101.4	58.35	60.24	14.86	41.77	-	GO:0016740//transferase activity`molecular_function`Catalysis of the transfer of a group, e.g. a methyl group, glycosyl group, acyl group, phosphorus-containing, or other groups, from one compound (generally regarded as the donor) to another compound (generally regarded as the acceptor). Transferase is the systematic name for any enzyme of EC class 2. [ISBN:0198506732]	K09833//HPT, HGGT, ubiA`homogentisate phytyltransferase / homogentisate geranylgeranyltransferase [EC:2.5.1.115 2.5.1.116]	ko00130//Ubiquinone and other terpenoid-quinone biosynthesis`Metabolism`Metabolism of cofactors and vitamins;ko01100//Metabolic pathways`Metabolism`Global and overview maps;ko01110//Biosynthesis of secondary metabolites`Metabolism`Global and overview maps;ko01240//Biosynthesis of cofactors`Metabolism`Global and overview maps	-	BCH36133.1//prenyltransferase`[Angelica keiskei]	PF01040.21//UbiA`UbiA prenyltransferase family	-	tr|A0A810JZD5|A0A810JZD5_9APIA//Prenyltransferase {ECO:0000313|EMBL:BCH36133.1} OS=Angelica keiskei Name=AkPT1 {ECO:0000313|EMBL:BCH36133.1} PE=2
BHQH00011521.gene	45.4	32.5	32.37	145.57	168.95	153.69	37.12	21.47	30.22	30.35	65.22	58.27	-	GO:0016021//integral component of membrane`cellular_component`The component of a membrane consisting of the gene products and protein complexes having at least some part of their peptide sequence embedded in the hydrophobic region of the membrane. [GOC:dos, GOC:go_curators];GO:0015995//chlorophyll biosynthetic process`biological_process`The chemical reactions and pathways resulting in the formati…	K04040//chlG, bchG`chlorophyll/bacteriochlorophyll a synthase [EC:2.5.1.62 2.5.1.133]	ko00860//Porphyrin metabolism`Metabolism`Metabolism of cofactors and vitamins;ko01100//Metabolic pathways`Metabolism`Global and overview maps;ko01110//Biosynthesis of secondary metabolites`Metabolism`Global and overview maps	-	XP_017243789.1//PREDICTED: chlorophyll synthase, chloroplastic`[Daucus carota subsp. sativus]	PF01040.21//UbiA`UbiA prenyltransferase family	-	tr|A0A165ABF6|A0A165ABF6_DAUCS//Uncharacterized protein {ECO:0000313|EMBL:KZM97244.1} OS=Daucus carota subsp. sativus (Carrot) ORFNames=DCAR_015394 {ECO:0000313|EMBL:KZM97244.1} PE=4
BHQH00030249.gene	0.91	0.73	0.84	1.87	2.29	1.6	0.63	0.59	0.14	1.33	2.1	1.85	-	GO:0008412//4-hydroxybenzoate octaprenyltransferase activity`molecular_function`Catalysis of the reaction: farnesylfarnesylgeranyl diphosphate + p-hydroxybenzoate = 3-octaprenyl-4-hydroxybenzoate + diphosphate. [RHEA:27782];GO:0031305//integral component of mitochondrial inner membrane`cellular_component`The component of the mitochondrial inner membrane consisting of the gene products having at l…	K06125//COQ2`4-hydroxybenzoate polyprenyltransferase [EC:2.5.1.39]	ko00130//Ubiquinone and other terpenoid-quinone biosynthesis`Metabolism`Metabolism of cofactors and vitamins;ko01100//Metabolic pathways`Metabolism`Global and overview maps;ko01110//Biosynthesis of secondary metabolites`Metabolism`Global and overview maps;ko01240//Biosynthesis of cofactors`Metabolism`Global and overview maps	-	XP_017226807.1//PREDICTED: 4-hydroxybenzoate polyprenyltransferase, mitochondrial-like isoform X2`[Daucus carota subsp. sativus];XP_017222930.1//PREDICTED: 4-hydroxybenzoate polyprenyltransferase, mitochondrial-like`[Daucus carota subsp. sativus]	PF01040.21//UbiA`UbiA prenyltransferase family	-	tr|A0A175YQW8|A0A175YQW8_DAUCS//4-hydroxybenzoate polyprenyltransferase, mitochondrial {ECO:0000256|HAMAP-Rule:MF_03189} Short=4-HB polyprenyltransferase {ECO:0000256|HAMAP-Rule:MF_03189} EC=2.5.1.39 {ECO:0000256|HAMAP-Rule:MF_03189} Para-hydroxybenzoate--polyprenyltransferase {ECO:0000256|HAMAP-Rule:MF_03189} Short=PHB:PPT {ECO:0000256|HAMAP-Rule:MF_03189} Short=PHB:polyprenyltransferase {ECO:00…
BHQH00018957.gene	1.34	1.9	2.29	4.31	1.4	2.33	0.85	2.89	3.49	2.85	11.39	3.68	-	GO:0016765//transferase activity, transferring alkyl or aryl (other than methyl) groups`molecular_function`Catalysis of the transfer of an alkyl or aryl (but not methyl) group from one compound (donor) to another (acceptor). [GOC:jl, ISBN:0198506732];GO:0016021//integral component of membrane`cellular_component`The component of a membrane consisting of the gene products and protein complexes havi…	K09833//HPT, HGGT, ubiA`homogentisate phytyltransferase / homogentisate geranylgeranyltransferase [EC:2.5.1.115 2.5.1.116]	ko00130//Ubiquinone and other terpenoid-quinone biosynthesis`Metabolism`Metabolism of cofactors and vitamins;ko01100//Metabolic pathways`Metabolism`Global and overview maps;ko01110//Biosynthesis of secondary metabolites`Metabolism`Global and overview maps;ko01240//Biosynthesis of cofactors`Metabolism`Global and overview maps	-	XP_017233014.1//PREDICTED: homogentisate phytyltransferase 1, chloroplastic-like`[Daucus carota subsp. sativus]	PF01040.21//UbiA`UbiA prenyltransferase family	-	tr|A0A166CLA1|A0A166CLA1_DAUCS//Uncharacterized protein {ECO:0000313|EMBL:KZN04046.1} OS=Daucus carota subsp. sativus (Carrot) ORFNames=DCAR_004883 {ECO:0000313|EMBL:KZN04046.1} PE=4
BHQH00012597.gene	41.95	45.64	37.99	45.73	34.37	42.22	37.51	47.03	32.01	42.07	57.57	44.23	-	GO:0016021//integral component of membrane`cellular_component`The component of a membrane consisting of the gene products and protein complexes having at least some part of their peptide sequence embedded in the hydrophobic region of the membrane. [GOC:dos, GOC:go_curators];GO:0008495//protoheme IX farnesyltransferase activity`molecular_function`Catalysis of the reaction: protoheme IX + (2E,6E)-f…	K02257//COX10, ctaB, cyoE`heme o synthase [EC:2.5.1.141]	ko00190//Oxidative phosphorylation`Metabolism`Energy metabolism;ko00860//Porphyrin metabolism`Metabolism`Metabolism of cofactors and vitamins;ko01100//Metabolic pathways`Metabolism`Global and overview maps;ko01110//Biosynthesis of secondary metabolites`Metabolism`Global and overview maps;ko01240//Biosynthesis of cofactors`Metabolism`Global and overview maps	-	XP_017227264.1//PREDICTED: protoheme IX farnesyltransferase, mitochondrial`[Daucus carota subsp. sativus]	PF01040.21//UbiA`UbiA prenyltransferase family	-	tr|A0A175YFH1|A0A175YFH1_DAUCS//Heme O synthase {ECO:0000256|ARBA:ARBA00017178} OS=Daucus carota subsp. sativus (Carrot) ORFNames=DCAR_029633 {ECO:0000313|EMBL:KZM82020.1} PE=3
BHQH00042203.gene	1.93	3.2	3.51	2.6	3.86	2.16	2.21	2.41	2.56	4.26	2.34	4.25	-	GO:0016021//integral component of membrane`cellular_component`The component of a membrane consisting of the gene products and protein complexes having at least some part of their peptide sequence embedded in the hydrophobic region of the membrane. [GOC:dos, GOC:go_curators];GO:0004659//prenyltransferase activity`molecular_function`Catalysis of the transfer of a prenyl group from one compound (don…	K12501//HST`homogentisate solanesyltransferase [EC:2.5.1.117]	ko00130//Ubiquinone and other terpenoid-quinone biosynthesis`Metabolism`Metabolism of cofactors and vitamins;ko01100//Metabolic pathways`Metabolism`Global and overview maps;ko01110//Biosynthesis of secondary metabolites`Metabolism`Global and overview maps;ko01240//Biosynthesis of cofactors`Metabolism`Global and overview maps	-	XP_017246706.1//PREDICTED: homogentisate solanesyltransferase, chloroplastic isoform X1`[Daucus carota subsp. sativus]	PF01040.21//UbiA`UbiA prenyltransferase family	-	tr|A0A162ACU5|A0A162ACU5_DAUCS//Uncharacterized protein {ECO:0000313|EMBL:KZM98960.1} OS=Daucus carota subsp. sativus (Carrot) ORFNames=DCAR_013678 {ECO:0000313|EMBL:KZM98960.1} PE=3
BHQH00008818.gene	1.83	1.11	0.16	1.09	2.37	2.87	0.66	4.43	3.02	0.1	0	0	-	GO:0016740//transferase activity`molecular_function`Catalysis of the transfer of a group, e.g. a methyl group, glycosyl group, acyl group, phosphorus-containing, or other groups, from one compound (generally regarded as the donor) to another compound (generally regarded as the acceptor). Transferase is the systematic name for any enzyme of EC class 2. [ISBN:0198506732]	K09833//HPT, HGGT, ubiA`homogentisate phytyltransferase / homogentisate geranylgeranyltransferase [EC:2.5.1.115 2.5.1.116]	ko00130//Ubiquinone and other terpenoid-quinone biosynthesis`Metabolism`Metabolism of cofactors and vitamins;ko01100//Metabolic pathways`Metabolism`Global and overview maps;ko01110//Biosynthesis of secondary metabolites`Metabolism`Global and overview maps;ko01240//Biosynthesis of cofactors`Metabolism`Global and overview maps	-	BCH36133.1//prenyltransferase`[Angelica keiskei]	PF01040.21//UbiA`UbiA prenyltransferase family	-	tr|A0A810JZD5|A0A810JZD5_9APIA//Prenyltransferase {ECO:0000313|EMBL:BCH36133.1} OS=Angelica keiskei Name=AkPT1 {ECO:0000313|EMBL:BCH36133.1} PE=2
BHQH00005059.gene	0	0	0	0	0	0	0	0	0.12	0	0	0	-	GO:0016021//integral component of membrane`cellular_component`The component of a membrane consisting of the gene products and protein complexes having at least some part of their peptide sequence embedded in the hydrophobic region of the membrane. [GOC:dos, GOC:go_curators];GO:0004659//prenyltransferase activity`molecular_function`Catalysis of the transfer of a prenyl group from one compound (don…	K09833//HPT, HGGT, ubiA`homogentisate phytyltransferase / homogentisate geranylgeranyltransferase [EC:2.5.1.115 2.5.1.116]	ko00130//Ubiquinone and other terpenoid-quinone biosynthesis`Metabolism`Metabolism of cofactors and vitamins;ko01100//Metabolic pathways`Metabolism`Global and overview maps;ko01110//Biosynthesis of secondary metabolites`Metabolism`Global and overview maps;ko01240//Biosynthesis of cofactors`Metabolism`Global and overview maps	-	XP_017223590.1//PREDICTED: homogentisate phytyltransferase 1, chloroplastic-like isoform X1`[Daucus carota subsp. sativus]	PF01040.21//UbiA`UbiA prenyltransferase family	-	tr|A0A175YMQ7|A0A175YMQ7_DAUCS//Uncharacterized protein {ECO:0000313|EMBL:KZM84743.1} OS=Daucus carota subsp. sativus (Carrot) ORFNames=DCAR_027835 {ECO:0000313|EMBL:KZM84743.1} PE=3
BHQH00018955.gene	1.58	0.99	1.7	2.42	1.01	1.13	0.96	1.7	1.76	1.95	8.35	0.51	-	GO:0016765//transferase activity, transferring alkyl or aryl (other than methyl) groups`molecular_function`Catalysis of the transfer of an alkyl or aryl (but not methyl) group from one compound (donor) to another (acceptor). [GOC:jl, ISBN:0198506732];GO:0016021//integral component of membrane`cellular_component`The component of a membrane consisting of the gene products and protein complexes havi…	K09833//HPT, HGGT, ubiA`homogentisate phytyltransferase / homogentisate geranylgeranyltransferase [EC:2.5.1.115 2.5.1.116]	ko00130//Ubiquinone and other terpenoid-quinone biosynthesis`Metabolism`Metabolism of cofactors and vitamins;ko01100//Metabolic pathways`Metabolism`Global and overview maps;ko01110//Biosynthesis of secondary metabolites`Metabolism`Global and overview maps;ko01240//Biosynthesis of cofactors`Metabolism`Global and overview maps	-	XP_017233014.1//PREDICTED: homogentisate phytyltransferase 1, chloroplastic-like`[Daucus carota subsp. sativus]	PF01040.21//UbiA`UbiA prenyltransferase family	-	tr|A0A166CLA1|A0A166CLA1_DAUCS//Uncharacterized protein {ECO:0000313|EMBL:KZN04046.1} OS=Daucus carota subsp. sativus (Carrot) ORFNames=DCAR_004883 {ECO:0000313|EMBL:KZN04046.1} PE=4
BHQH00002197.gene	0.8	0.47	0.5	1.09	1.57	0.88	0.35	0	0.58	0.41	0.25	2.3	-	GO:0016765//transferase activity, transferring alkyl or aryl (other than methyl) groups`molecular_function`Catalysis of the transfer of an alkyl or aryl (but not methyl) group from one compound (donor) to another (acceptor). [GOC:jl, ISBN:0198506732];GO:0016021//integral component of membrane`cellular_component`The component of a membrane consisting of the gene products and protein complexes havi…	K06125//COQ2`4-hydroxybenzoate polyprenyltransferase [EC:2.5.1.39]	ko00130//Ubiquinone and other terpenoid-quinone biosynthesis`Metabolism`Metabolism of cofactors and vitamins;ko01100//Metabolic pathways`Metabolism`Global and overview maps;ko01110//Biosynthesis of secondary metabolites`Metabolism`Global and overview maps;ko01240//Biosynthesis of cofactors`Metabolism`Global and overview maps	-	XP_017226807.1//PREDICTED: 4-hydroxybenzoate polyprenyltransferase, mitochondrial-like isoform X2`[Daucus carota subsp. sativus];KZM86114.1//hypothetical protein DCAR_026464`[Daucus carota subsp. sativus]	PF01040.21//UbiA`UbiA prenyltransferase family	-	tr|A0A7J6W6B1|A0A7J6W6B1_THATH//4-hydroxybenzoate polyprenyltransferase protein {ECO:0000313|EMBL:KAF5192914.1} OS=Thalictrum thalictroides (Rue-anemone) (Anemone thalictroides) ORFNames=FRX31_017499 {ECO:0000313|EMBL:KAF5192914.1} PE=3;tr|A0A175YQW8|A0A175YQW8_DAUCS//4-hydroxybenzoate polyprenyltransferase, mitochondrial {ECO:0000256|HAMAP-Rule:MF_03189} Short=4-HB polyprenyltransferase {ECO:000…
BHQH00026491.gene	11.3	11.41	9.15	13.57	13.61	11.61	10.52	8.45	10.63	15.19	19.54	22.12	-	GO:0004659//prenyltransferase activity`molecular_function`Catalysis of the transfer of a prenyl group from one compound (donor) to another (acceptor). [GOC:mah]	K09833//HPT, HGGT, ubiA`homogentisate phytyltransferase / homogentisate geranylgeranyltransferase [EC:2.5.1.115 2.5.1.116]	ko00130//Ubiquinone and other terpenoid-quinone biosynthesis`Metabolism`Metabolism of cofactors and vitamins;ko01100//Metabolic pathways`Metabolism`Global and overview maps;ko01110//Biosynthesis of secondary metabolites`Metabolism`Global and overview maps;ko01240//Biosynthesis of cofactors`Metabolism`Global and overview maps	-	ACE80263.1//homogentisic acid phytyltransferase`[Angelica gigas]	PF01040.21//UbiA`UbiA prenyltransferase family	-	tr|B6CPT3|B6CPT3_9APIA//Homogentisic acid phytyltransferase {ECO:0000313|EMBL:ACE80263.1} OS=Angelica gigas PE=2
BHQH00043429.gene	0	0	0.13	0.07	0	0	0	0.06	0	0.06	0	0	-	GO:0004659//prenyltransferase activity`molecular_function`Catalysis of the transfer of a prenyl group from one compound (donor) to another (acceptor). [GOC:mah]	K09833//HPT, HGGT, ubiA`homogentisate phytyltransferase / homogentisate geranylgeranyltransferase [EC:2.5.1.115 2.5.1.116]	ko00130//Ubiquinone and other terpenoid-quinone biosynthesis`Metabolism`Metabolism of cofactors and vitamins;ko01100//Metabolic pathways`Metabolism`Global and overview maps;ko01110//Biosynthesis of secondary metabolites`Metabolism`Global and overview maps;ko01240//Biosynthesis of cofactors`Metabolism`Global and overview maps	-	ADG26667.1//homogentisate geranylgeranyl transferase`[Coriandrum sativum]	PF01040.21//UbiA`UbiA prenyltransferase family	-	tr|D6R499|D6R499_CORSA//Homogentisate geranylgeranyl transferase {ECO:0000313|EMBL:ADG26667.1} OS=Coriandrum sativum (Coriander) (Chinese parsley) PE=2
BHQH00008834.gene	0.08	0.31	0	0	0.21	0	0	0.42	0.08	0	0.18	0	-	GO:0016765//transferase activity, transferring alkyl or aryl (other than methyl) groups`molecular_function`Catalysis of the transfer of an alkyl or aryl (but not methyl) group from one compound (donor) to another (acceptor). [GOC:jl, ISBN:0198506732];GO:0016021//integral component of membrane`cellular_component`The component of a membrane consisting of the gene products and protein complexes havi…	K09833//HPT, HGGT, ubiA`homogentisate phytyltransferase / homogentisate geranylgeranyltransferase [EC:2.5.1.115 2.5.1.116]	ko00130//Ubiquinone and other terpenoid-quinone biosynthesis`Metabolism`Metabolism of cofactors and vitamins;ko01100//Metabolic pathways`Metabolism`Global and overview maps;ko01110//Biosynthesis of secondary metabolites`Metabolism`Global and overview maps;ko01240//Biosynthesis of cofactors`Metabolism`Global and overview maps	-	XP_017222327.1//PREDICTED: probable homogentisate phytyltransferase 1, chloroplastic`[Daucus carota subsp. sativus]	PF01040.21//UbiA`UbiA prenyltransferase family	-	tr|A0A175YNC2|A0A175YNC2_DAUCS//Uncharacterized protein {ECO:0000313|EMBL:KZM84740.1} OS=Daucus carota subsp. sativus (Carrot) ORFNames=DCAR_027838 {ECO:0000313|EMBL:KZM84740.1} PE=4
BHQH00002214.gene	7.74	3.22	1.45	7.12	12.19	4.56	2.7	2.71	3.46	3.56	4.9	6.78	-	GO:0016021//integral component of membrane`cellular_component`The component of a membrane consisting of the gene products and protein complexes having at least some part of their peptide sequence embedded in the hydrophobic region of the membrane. [GOC:dos, GOC:go_curators];GO:0004659//prenyltransferase activity`molecular_function`Catalysis of the transfer of a prenyl group from one compound (don…	K06125//COQ2`4-hydroxybenzoate polyprenyltransferase [EC:2.5.1.39]	ko00130//Ubiquinone and other terpenoid-quinone biosynthesis`Metabolism`Metabolism of cofactors and vitamins;ko01100//Metabolic pathways`Metabolism`Global and overview maps;ko01110//Biosynthesis of secondary metabolites`Metabolism`Global and overview maps;ko01240//Biosynthesis of cofactors`Metabolism`Global and overview maps	-	XP_017222930.1//PREDICTED: 4-hydroxybenzoate polyprenyltransferase, mitochondrial-like`[Daucus carota subsp. sativus];XP_017226807.1//PREDICTED: 4-hydroxybenzoate polyprenyltransferase, mitochondrial-like isoform X2`[Daucus carota subsp. sativus]	PF01040.21//UbiA`UbiA prenyltransferase family	-	tr|A0A5B7BSX9|A0A5B7BSX9_DAVIN//Uncharacterized protein {ECO:0000313|EMBL:MPA71919.1} Fragment OS=Davidia involucrata (Dove tree) ORFNames=Din_041360 {ECO:0000313|EMBL:MPA71919.1} PE=3;tr|A0A175YQW8|A0A175YQW8_DAUCS//4-hydroxybenzoate polyprenyltransferase, mitochondrial {ECO:0000256|HAMAP-Rule:MF_03189} Short=4-HB polyprenyltransferase {ECO:0000256|HAMAP-Rule:MF_03189} EC=2.5.1.39 {ECO:0000256|H…
BHQH00015746.gene	41.37	11.98	15.76	26.12	43.17	8.24	24.95	20.03	11.63	23.18	47.42	26.18	-	GO:0016021//integral component of membrane`cellular_component`The component of a membrane consisting of the gene products and protein complexes having at least some part of their peptide sequence embedded in the hydrophobic region of the membrane. [GOC:dos, GOC:go_curators];GO:0008495//protoheme IX farnesyltransferase activity`molecular_function`Catalysis of the reaction: protoheme IX + (2E,6E)-f…	K02257//COX10, ctaB, cyoE`heme o synthase [EC:2.5.1.141]	ko00190//Oxidative phosphorylation`Metabolism`Energy metabolism;ko00860//Porphyrin metabolism`Metabolism`Metabolism of cofactors and vitamins;ko01100//Metabolic pathways`Metabolism`Global and overview maps;ko01110//Biosynthesis of secondary metabolites`Metabolism`Global and overview maps;ko01240//Biosynthesis of cofactors`Metabolism`Global and overview maps	-	XP_017227264.1//PREDICTED: protoheme IX farnesyltransferase, mitochondrial`[Daucus carota subsp. sativus]	PF01040.21//UbiA`UbiA prenyltransferase family	-	tr|A0A175YFH1|A0A175YFH1_DAUCS//Heme O synthase {ECO:0000256|ARBA:ARBA00017178} OS=Daucus carota subsp. sativus (Carrot) ORFNames=DCAR_029633 {ECO:0000313|EMBL:KZM82020.1} PE=3
BHQH00025809.gene	1.92	1.17	0.92	2.54	5.02	2.39	0.69	0.8	0.89	1.45	3.65	4.13	-	GO:0008412//4-hydroxybenzoate octaprenyltransferase activity`molecular_function`Catalysis of the reaction: farnesylfarnesylgeranyl diphosphate + p-hydroxybenzoate = 3-octaprenyl-4-hydroxybenzoate + diphosphate. [RHEA:27782];GO:0031305//integral component of mitochondrial inner membrane`cellular_component`The component of the mitochondrial inner membrane consisting of the gene products having at l…	K06125//COQ2`4-hydroxybenzoate polyprenyltransferase [EC:2.5.1.39]	ko00130//Ubiquinone and other terpenoid-quinone biosynthesis`Metabolism`Metabolism of cofactors and vitamins;ko01100//Metabolic pathways`Metabolism`Global and overview maps;ko01110//Biosynthesis of secondary metabolites`Metabolism`Global and overview maps;ko01240//Biosynthesis of cofactors`Metabolism`Global and overview maps	-	XP_017226807.1//PREDICTED: 4-hydroxybenzoate polyprenyltransferase, mitochondrial-like isoform X2`[Daucus carota subsp. sativus];KAH9730036.1//reverse transcriptase domain-containing protein`[Citrus sinensis];KZM86115.1//hypothetical protein DCAR_026463`[Daucus carota subsp. sativus]	PF01040.21//UbiA`UbiA prenyltransferase family;PF13966.9//zf-RVT`zinc-binding in reverse transcriptase;PF13456.9//RVT_3`Reverse transcriptase-like	-	tr|A0A175YQW8|A0A175YQW8_DAUCS//4-hydroxybenzoate polyprenyltransferase, mitochondrial {ECO:0000256|HAMAP-Rule:MF_03189} Short=4-HB polyprenyltransferase {ECO:0000256|HAMAP-Rule:MF_03189} EC=2.5.1.39 {ECO:0000256|HAMAP-Rule:MF_03189} Para-hydroxybenzoate--polyprenyltransferase {ECO:0000256|HAMAP-Rule:MF_03189} Short=PHB:PPT {ECO:0000256|HAMAP-Rule:MF_03189} Short=PHB:polyprenyltransferase {ECO:00…
BHQH00008828.gene	222.27	159.49	208.2	250.35	239.08	135.68	189.04	189.07	118.96	217.36	16.58	8.7	-	GO:0016021//integral component of membrane`cellular_component`The component of a membrane consisting of the gene products and protein complexes having at least some part of their peptide sequence embedded in the hydrophobic region of the membrane. [GOC:dos, GOC:go_curators];GO:0004659//prenyltransferase activity`molecular_function`Catalysis of the transfer of a prenyl group from one compound (don…	K09833//HPT, HGGT, ubiA`homogentisate phytyltransferase / homogentisate geranylgeranyltransferase [EC:2.5.1.115 2.5.1.116]	ko00130//Ubiquinone and other terpenoid-quinone biosynthesis`Metabolism`Metabolism of cofactors and vitamins;ko01100//Metabolic pathways`Metabolism`Global and overview maps;ko01110//Biosynthesis of secondary metabolites`Metabolism`Global and overview maps;ko01240//Biosynthesis of cofactors`Metabolism`Global and overview maps	-	AJW31563.1//umbelliferone dimethylallyl transferase`[Pastinaca sativa]	PF01040.21//UbiA`UbiA prenyltransferase family	-	tr|A0A0U1ZEE9|A0A0U1ZEE9_PASSA//Dimethylallyl transferase {ECO:0000313|EMBL:QDE11134.1} Umbelliferone dimethylallyl transferase {ECO:0000313|EMBL:AJW31563.1} OS=Pastinaca sativa (Wild parsnip) (Anethum pastinaca) Name=PT1 {ECO:0000313|EMBL:AJW31563.1} PE=2
BHQH00018954.gene	9.87	4.74	7.27	3.66	10.15	7.62	7.73	8.9	2.96	20.74	4.8	4.39	-	GO:0004659//prenyltransferase activity`molecular_function`Catalysis of the transfer of a prenyl group from one compound (donor) to another (acceptor). [GOC:mah]	K09833//HPT, HGGT, ubiA`homogentisate phytyltransferase / homogentisate geranylgeranyltransferase [EC:2.5.1.115 2.5.1.116]	ko00130//Ubiquinone and other terpenoid-quinone biosynthesis`Metabolism`Metabolism of cofactors and vitamins;ko01100//Metabolic pathways`Metabolism`Global and overview maps;ko01110//Biosynthesis of secondary metabolites`Metabolism`Global and overview maps;ko01240//Biosynthesis of cofactors`Metabolism`Global and overview maps	-	ACB42448.1//homogentisate geranylgeranyl transferase`[Angelica gigas]	PF01040.21//UbiA`UbiA prenyltransferase family	-	tr|B6CPP7|B6CPP7_9APIA//Homogentisate geranylgeranyl transferase {ECO:0000313|EMBL:ACB42448.1} OS=Angelica gigas PE=2

## Sheet: UGT
ID	C1	C2	C3	C4	C5	C6	D1	D2	D3	D4	D5	D6	gene_name	go	kegg	pathway	cog	nr	pfam	tf	uniprot
BHQH00036368.gene	6.94	6.03	6.55	11.43	13.11	28.16	6.28	6.69	12.71	10.91	12.15	29.72	-	GO:0016114//terpenoid biosynthetic process`biological_process`The chemical reactions and pathways resulting in the formation of terpenoids, any member of a class of compounds characterized by an isoprenoid chemical structure. [GOC:ai];GO:0008194//UDP-glycosyltransferase activity`molecular_function`Catalysis of the transfer of a glycosyl group from a UDP-sugar to a small hydrophobic molecule. [Int…	-	-	-	AGP25113.1//uridine diphosphate glycosyltransferase`[Bupleurum chinense]	PF00201.21//UDPGT`UDP-glucoronosyl and UDP-glucosyl transferase	-	tr|S4WYI2|S4WYI2_BUPCH//Glycosyltransferase {ECO:0000256|RuleBase:RU362057} EC=2.4.1.- {ECO:0000256|RuleBase:RU362057} OS=Bupleurum chinense (Chinese thoroughwax) Name=UGT {ECO:0000313|EMBL:AGP25113.1} PE=2
novel14201	4.39	5.33	0.46	2.61	3.35	0.87	0.07	0.41	0.62	0.04	39.6	23.57	-	GO:0016114//terpenoid biosynthetic process`biological_process`The chemical reactions and pathways resulting in the formation of terpenoids, any member of a class of compounds characterized by an isoprenoid chemical structure. [GOC:ai];GO:0008194//UDP-glycosyltransferase activity`molecular_function`Catalysis of the transfer of a glycosyl group from a UDP-sugar to a small hydrophobic molecule. [Int…	-	-	-	XP_017232287.1//PREDICTED: 7-deoxyloganetin glucosyltransferase-like`[Daucus carota subsp. sativus]	PF00201.21//UDPGT`UDP-glucoronosyl and UDP-glucosyl transferase	-	tr|A0A175YLE3|A0A175YLE3_DAUCS//Glycosyltransferase {ECO:0000256|RuleBase:RU362057} EC=2.4.1.- {ECO:0000256|RuleBase:RU362057} OS=Daucus carota subsp. sativus (Carrot) ORFNames=DCAR_028044 {ECO:0000313|EMBL:KZM84534.1} PE=3
novel3068	7.4	4.84	7.23	9.25	3.47	4.45	3.8	3.26	9.56	5.7	0.74	2.71	-	GO:0016114//terpenoid biosynthetic process`biological_process`The chemical reactions and pathways resulting in the formation of terpenoids, any member of a class of compounds characterized by an isoprenoid chemical structure. [GOC:ai];GO:0008194//UDP-glycosyltransferase activity`molecular_function`Catalysis of the transfer of a glycosyl group from a UDP-sugar to a small hydrophobic molecule. [Int…	-	-	-	XP_017220393.1//PREDICTED: 7-deoxyloganetin glucosyltransferase-like isoform X2`[Daucus carota subsp. sativus]	PF00201.21//UDPGT`UDP-glucoronosyl and UDP-glucosyl transferase	-	tr|A0A175YLE3|A0A175YLE3_DAUCS//Glycosyltransferase {ECO:0000256|RuleBase:RU362057} EC=2.4.1.- {ECO:0000256|RuleBase:RU362057} OS=Daucus carota subsp. sativus (Carrot) ORFNames=DCAR_028044 {ECO:0000313|EMBL:KZM84534.1} PE=3
BHQH00000369.gene	0.06	0.05	0.11	0	0.21	0	0.05	0	0	0.31	0.21	0.24	-	GO:0016021//integral component of membrane`cellular_component`The component of a membrane consisting of the gene products and protein complexes having at least some part of their peptide sequence embedded in the hydrophobic region of the membrane. [GOC:dos, GOC:go_curators];GO:0016114//terpenoid biosynthetic process`biological_process`The chemical reactions and pathways resulting in the formation…	-	-	-	XP_017236542.1//PREDICTED: UDP-glucose iridoid glucosyltransferase-like isoform X1`[Daucus carota subsp. sativus]	PF00201.21//UDPGT`UDP-glucoronosyl and UDP-glucosyl transferase	-	tr|A0A166DCF8|A0A166DCF8_DAUCS//UDP-glycosyltransferase {ECO:0000313|EMBL:KZN05086.1} OS=Daucus carota subsp. sativus (Carrot) ORFNames=DCAR_005923 {ECO:0000313|EMBL:KZN05086.1} PE=4
BHQH00040675.gene	170.19	92.49	151.57	14.98	15.2	65.76	242.22	80.72	119.91	222.07	22.45	26.45	-	GO:0016114//terpenoid biosynthetic process`biological_process`The chemical reactions and pathways resulting in the formation of terpenoids, any member of a class of compounds characterized by an isoprenoid chemical structure. [GOC:ai]	-	-	-	XP_017230529.1//PREDICTED: 7-deoxyloganetin glucosyltransferase-like`[Daucus carota subsp. sativus]	PF00201.21//UDPGT`UDP-glucoronosyl and UDP-glucosyl transferase	-	tr|A0A7G3KFN9|A0A7G3KFN9_PANGI//Glycosyltransferase {ECO:0000256|RuleBase:RU362057} EC=2.4.1.- {ECO:0000256|RuleBase:RU362057} OS=Panax ginseng (Korean ginseng) PE=2
BHQH00021667.gene	0.11	0.29	0	0	0	0	0.18	0.05	0	0	0	0	-	GO:0016114//terpenoid biosynthetic process`biological_process`The chemical reactions and pathways resulting in the formation of terpenoids, any member of a class of compounds characterized by an isoprenoid chemical structure. [GOC:ai];GO:0008194//UDP-glycosyltransferase activity`molecular_function`Catalysis of the transfer of a glycosyl group from a UDP-sugar to a small hydrophobic molecule. [Int…	-	-	-	KZM82322.1//hypothetical protein DCAR_029820`[Daucus carota subsp. sativus]	PF00201.21//UDPGT`UDP-glucoronosyl and UDP-glucosyl transferase	-	tr|A0A175YHL6|A0A175YHL6_DAUCS//Tudor domain-containing protein {ECO:0000259|PROSITE:PS50304} OS=Daucus carota subsp. sativus (Carrot) ORFNames=DCAR_029820 {ECO:0000313|EMBL:KZM82322.1} PE=4
novel14208	1.75	1.41	0	1.17	4.62	2.62	0.53	1.54	1.7	1.04	0.64	1.2	-	GO:0016021//integral component of membrane`cellular_component`The component of a membrane consisting of the gene products and protein complexes having at least some part of their peptide sequence embedded in the hydrophobic region of the membrane. [GOC:dos, GOC:go_curators];GO:0016114//terpenoid biosynthetic process`biological_process`The chemical reactions and pathways resulting in the formation…	-	-	-	XP_017251895.1//PREDICTED: 7-deoxyloganetin glucosyltransferase-like`[Daucus carota subsp. sativus]	PF00201.21//UDPGT`UDP-glucoronosyl and UDP-glucosyl transferase	-	tr|A0A162A6Q3|A0A162A6Q3_DAUCS//Glycosyltransferase {ECO:0000256|RuleBase:RU362057} EC=2.4.1.- {ECO:0000256|RuleBase:RU362057} OS=Daucus carota subsp. sativus (Carrot) ORFNames=DCAR_019462 {ECO:0000313|EMBL:KZM96220.1} PE=3
novel14203	0.04	0.35	0.08	1.99	0.48	1.79	0.17	0.64	0.13	0.28	67.35	18.24	-	GO:0016021//integral component of membrane`cellular_component`The component of a membrane consisting of the gene products and protein complexes having at least some part of their peptide sequence embedded in the hydrophobic region of the membrane. [GOC:dos, GOC:go_curators];GO:0016114//terpenoid biosynthetic process`biological_process`The chemical reactions and pathways resulting in the formation…	-	-	-	XP_017220996.1//PREDICTED: 7-deoxyloganetin glucosyltransferase-like`[Daucus carota subsp. sativus]	PF00201.21//UDPGT`UDP-glucoronosyl and UDP-glucosyl transferase	-	tr|A0A162A6Q3|A0A162A6Q3_DAUCS//Glycosyltransferase {ECO:0000256|RuleBase:RU362057} EC=2.4.1.- {ECO:0000256|RuleBase:RU362057} OS=Daucus carota subsp. sativus (Carrot) ORFNames=DCAR_019462 {ECO:0000313|EMBL:KZM96220.1} PE=3
BHQH00034689.gene	0	0.05	0	0.11	0.05	0	0	0	0	0.05	0.07	0	-	GO:0016114//terpenoid biosynthetic process`biological_process`The chemical reactions and pathways resulting in the formation of terpenoids, any member of a class of compounds characterized by an isoprenoid chemical structure. [GOC:ai];GO:0008194//UDP-glycosyltransferase activity`molecular_function`Catalysis of the transfer of a glycosyl group from a UDP-sugar to a small hydrophobic molecule. [Int…	-	-	-	XP_017222021.1//PREDICTED: 7-deoxyloganetin glucosyltransferase-like`[Daucus carota subsp. sativus]	PF00201.21//UDPGT`UDP-glucoronosyl and UDP-glucosyl transferase	-	tr|A0A166GJ18|A0A166GJ18_DAUCS//Glycosyltransferase {ECO:0000256|RuleBase:RU362057} EC=2.4.1.- {ECO:0000256|RuleBase:RU362057} OS=Daucus carota subsp. sativus (Carrot) ORFNames=DCAR_001675 {ECO:0000313|EMBL:KZN09019.1} PE=3
novel14204	2.7	2.8	0.34	1.32	1.58	0.37	0.23	1.16	0.17	0.03	12.61	9.93	-	GO:0016021//integral component of membrane`cellular_component`The component of a membrane consisting of the gene products and protein complexes having at least some part of their peptide sequence embedded in the hydrophobic region of the membrane. [GOC:dos, GOC:go_curators];GO:0016114//terpenoid biosynthetic process`biological_process`The chemical reactions and pathways resulting in the formation…	-	-	-	XP_017221061.1//PREDICTED: 7-deoxyloganetin glucosyltransferase-like`[Daucus carota subsp. sativus];XP_017232287.1//PREDICTED: 7-deoxyloganetin glucosyltransferase-like`[Daucus carota subsp. sativus]	PF00201.21//UDPGT`UDP-glucoronosyl and UDP-glucosyl transferase	-	tr|A0A162A6Q3|A0A162A6Q3_DAUCS//Glycosyltransferase {ECO:0000256|RuleBase:RU362057} EC=2.4.1.- {ECO:0000256|RuleBase:RU362057} OS=Daucus carota subsp. sativus (Carrot) ORFNames=DCAR_019462 {ECO:0000313|EMBL:KZM96220.1} PE=3;tr|A0A175YLE3|A0A175YLE3_DAUCS//Glycosyltransferase {ECO:0000256|RuleBase:RU362057} EC=2.4.1.- {ECO:0000256|RuleBase:RU362057} OS=Daucus carota subsp. sativus (Carrot) ORFName…
novel21065	0.85	0.74	2.01	0.38	1.28	0.09	0.76	1.49	3.07	1.67	0.09	1.28	-	GO:0016114//terpenoid biosynthetic process`biological_process`The chemical reactions and pathways resulting in the formation of terpenoids, any member of a class of compounds characterized by an isoprenoid chemical structure. [GOC:ai];GO:0008194//UDP-glycosyltransferase activity`molecular_function`Catalysis of the transfer of a glycosyl group from a UDP-sugar to a small hydrophobic molecule. [Int…	-	-	-	XP_017220392.1//PREDICTED: 7-deoxyloganetin glucosyltransferase-like isoform X1`[Daucus carota subsp. sativus]	PF00201.21//UDPGT`UDP-glucoronosyl and UDP-glucosyl transferase	-	tr|A0A175YLE3|A0A175YLE3_DAUCS//Glycosyltransferase {ECO:0000256|RuleBase:RU362057} EC=2.4.1.- {ECO:0000256|RuleBase:RU362057} OS=Daucus carota subsp. sativus (Carrot) ORFNames=DCAR_028044 {ECO:0000313|EMBL:KZM84534.1} PE=3
novel14736	1.07	1.35	1.98	4.38	0.86	0.31	3.03	4.59	2.72	2.02	0.73	2.38	-	GO:0016021//integral component of membrane`cellular_component`The component of a membrane consisting of the gene products and protein complexes having at least some part of their peptide sequence embedded in the hydrophobic region of the membrane. [GOC:dos, GOC:go_curators];GO:0016114//terpenoid biosynthetic process`biological_process`The chemical reactions and pathways resulting in the formation…	-	-	-	XP_017221061.1//PREDICTED: 7-deoxyloganetin glucosyltransferase-like`[Daucus carota subsp. sativus]	PF00201.21//UDPGT`UDP-glucoronosyl and UDP-glucosyl transferase	-	tr|A0A162A6Q3|A0A162A6Q3_DAUCS//Glycosyltransferase {ECO:0000256|RuleBase:RU362057} EC=2.4.1.- {ECO:0000256|RuleBase:RU362057} OS=Daucus carota subsp. sativus (Carrot) ORFNames=DCAR_019462 {ECO:0000313|EMBL:KZM96220.1} PE=3
novel2868	0.48	3.47	2.14	2.41	2.56	1.06	1.87	1.09	1.61	0.63	1.9	2.16	-	GO:0016114//terpenoid biosynthetic process`biological_process`The chemical reactions and pathways resulting in the formation of terpenoids, any member of a class of compounds characterized by an isoprenoid chemical structure. [GOC:ai];GO:0008194//UDP-glycosyltransferase activity`molecular_function`Catalysis of the transfer of a glycosyl group from a UDP-sugar to a small hydrophobic molecule. [Int…	-	-	-	XP_017251161.1//PREDICTED: scopoletin glucosyltransferase-like`[Daucus carota subsp. sativus]	PF00201.21//UDPGT`UDP-glucoronosyl and UDP-glucosyl transferase	-	tr|A0A164ZNT2|A0A164ZNT2_DAUCS//Glycosyltransferase {ECO:0000256|RuleBase:RU362057} EC=2.4.1.- {ECO:0000256|RuleBase:RU362057} OS=Daucus carota subsp. sativus (Carrot) ORFNames=DCAR_019425 {ECO:0000313|EMBL:KZM96183.1} PE=3
BHQH00036367.gene	3.07	4.17	2.45	8.81	16.54	6.87	4.15	1.84	4.1	12.08	26.22	9.85	-	GO:0016114//terpenoid biosynthetic process`biological_process`The chemical reactions and pathways resulting in the formation of terpenoids, any member of a class of compounds characterized by an isoprenoid chemical structure. [GOC:ai];GO:0008194//UDP-glycosyltransferase activity`molecular_function`Catalysis of the transfer of a glycosyl group from a UDP-sugar to a small hydrophobic molecule. [Int…	-	-	-	XP_017249390.1//PREDICTED: beta-D-glucosyl crocetin beta-1,6-glucosyltransferase-like`[Daucus carota subsp. sativus]	PF00201.21//UDPGT`UDP-glucoronosyl and UDP-glucosyl transferase	-	tr|S4WYI2|S4WYI2_BUPCH//Glycosyltransferase {ECO:0000256|RuleBase:RU362057} EC=2.4.1.- {ECO:0000256|RuleBase:RU362057} OS=Bupleurum chinense (Chinese thoroughwax) Name=UGT {ECO:0000313|EMBL:AGP25113.1} PE=2
BHQH00036323.gene	12.12	5.08	13.43	0.08	0.08	1.33	19.26	16.04	3.14	40.33	2.82	0.27	-	GO:0016114//terpenoid biosynthetic process`biological_process`The chemical reactions and pathways resulting in the formation of terpenoids, any member of a class of compounds characterized by an isoprenoid chemical structure. [GOC:ai];GO:0008194//UDP-glycosyltransferase activity`molecular_function`Catalysis of the transfer of a glycosyl group from a UDP-sugar to a small hydrophobic molecule. [Int…	-	-	-	XP_017250068.1//PREDICTED: UDP-glucose iridoid glucosyltransferase-like`[Daucus carota subsp. sativus]	PF00201.21//UDPGT`UDP-glucoronosyl and UDP-glucosyl transferase	-	tr|A0A162A3K8|A0A162A3K8_DAUCS//UDP-glycosyltransferase {ECO:0000313|EMBL:KZM95692.1} OS=Daucus carota subsp. sativus (Carrot) ORFNames=DCAR_018934 {ECO:0000313|EMBL:KZM95692.1} PE=4
BHQH00000370.gene	30.56	12.75	6.85	8.55	13.21	2.39	11.4	12.94	11.09	39.58	2.98	12.57	-	GO:0016021//integral component of membrane`cellular_component`The component of a membrane consisting of the gene products and protein complexes having at least some part of their peptide sequence embedded in the hydrophobic region of the membrane. [GOC:dos, GOC:go_curators];GO:0016114//terpenoid biosynthetic process`biological_process`The chemical reactions and pathways resulting in the formation…	-	-	-	XP_017236542.1//PREDICTED: UDP-glucose iridoid glucosyltransferase-like isoform X1`[Daucus carota subsp. sativus]	PF00201.21//UDPGT`UDP-glucoronosyl and UDP-glucosyl transferase	-	tr|A0A166DCF8|A0A166DCF8_DAUCS//UDP-glycosyltransferase {ECO:0000313|EMBL:KZN05086.1} OS=Daucus carota subsp. sativus (Carrot) ORFNames=DCAR_005923 {ECO:0000313|EMBL:KZN05086.1} PE=4
BHQH00005493.gene	0.05	0.04	0.04	0.23	0	0.46	0	0	0	0	0	0	-	GO:0016114//terpenoid biosynthetic process`biological_process`The chemical reactions and pathways resulting in the formation of terpenoids, any member of a class of compounds characterized by an isoprenoid chemical structure. [GOC:ai];GO:0008194//UDP-glycosyltransferase activity`molecular_function`Catalysis of the transfer of a glycosyl group from a UDP-sugar to a small hydrophobic molecule. [Int…	-	-	-	AXU98426.1//UDP-galactose:cyanidin 3-O-galactosyltransferase 1`[Apium graveolens]	PF00201.21//UDPGT`UDP-glucoronosyl and UDP-glucosyl transferase	-	tr|A0A346XR64|A0A346XR64_APIGR//UDP-galactose:cyanidin 3-O-galactosyltransferase 1 {ECO:0000313|EMBL:AXU98426.1} OS=Apium graveolens (Celery) Name=UCGalT1 {ECO:0000313|EMBL:AXU98426.1} PE=2
novel21186	504.6	872.37	526.13	6.16	1.29	6.25	967.79	542.12	265.14	433.11	103.43	27.23	-	GO:0016114//terpenoid biosynthetic process`biological_process`The chemical reactions and pathways resulting in the formation of terpenoids, any member of a class of compounds characterized by an isoprenoid chemical structure. [GOC:ai]	-	-	-	XP_017224217.1//PREDICTED: 7-deoxyloganetin glucosyltransferase-like isoform X2`[Daucus carota subsp. sativus]	PF00201.21//UDPGT`UDP-glucoronosyl and UDP-glucosyl transferase	-	tr|A0A0D5ZDJ0|A0A0D5ZDJ0_PANGI//UGTPg32 {ECO:0000313|EMBL:AKA44599.1} OS=Panax ginseng (Korean ginseng) PE=2
BHQH00002013.gene	22.91	17.3	10.4	56.78	49.86	28.76	10.49	6.39	13.69	27.03	20.23	15.68	-	GO:0016114//terpenoid biosynthetic process`biological_process`The chemical reactions and pathways resulting in the formation of terpenoids, any member of a class of compounds characterized by an isoprenoid chemical structure. [GOC:ai];GO:0008194//UDP-glycosyltransferase activity`molecular_function`Catalysis of the transfer of a glycosyl group from a UDP-sugar to a small hydrophobic molecule. [Int…	-	-	-	XP_017242607.1//PREDICTED: UDP-glycosyltransferase 74E2-like`[Daucus carota subsp. sativus]	PF00201.21//UDPGT`UDP-glucoronosyl and UDP-glucosyl transferase	-	tr|A0A2I7M6E1|A0A2I7M6E1_9APIA//Glycosyltransferase {ECO:0000256|RuleBase:RU362057} EC=2.4.1.- {ECO:0000256|RuleBase:RU362057} Fragment OS=Centella asiatica Name=UGT74AG2 {ECO:0000313|EMBL:AUR26630.1} PE=2
BHQH00026511.gene	0	0.32	0	0	0	0	0	0	0	0	0	0	-	GO:0009607//response to biotic stimulus`biological_process`Any process that results in a change in state or activity of a cell or an organism (in terms of movement, secretion, enzyme production, gene expression, etc.) as a result of a biotic stimulus, a stimulus caused or produced by a living organism. [GOC:hb];GO:0016114//terpenoid biosynthetic process`biological_process`The chemical reactions a…	-	-	-	XP_017250457.1//PREDICTED: anthocyanidin 3-O-glucosyltransferase-like isoform X1`[Daucus carota subsp. sativus]	PF00201.21//UDPGT`UDP-glucoronosyl and UDP-glucosyl transferase	-	tr|A0A164YM61|A0A164YM61_DAUCS//Glycosyltransferase {ECO:0000256|RuleBase:RU362057} EC=2.4.1.- {ECO:0000256|RuleBase:RU362057} OS=Daucus carota subsp. sativus (Carrot) ORFNames=DCAR_017959 {ECO:0000313|EMBL:KZM94717.1} PE=3
novel14202	2.05	4.49	2.98	26.93	2.7	6.37	0.23	6.75	5.99	3.06	37.41	8.16	-	GO:0016114//terpenoid biosynthetic process`biological_process`The chemical reactions and pathways resulting in the formation of terpenoids, any member of a class of compounds characterized by an isoprenoid chemical structure. [GOC:ai];GO:0008194//UDP-glycosyltransferase activity`molecular_function`Catalysis of the transfer of a glycosyl group from a UDP-sugar to a small hydrophobic molecule. [Int…	-	-	-	XP_017220392.1//PREDICTED: 7-deoxyloganetin glucosyltransferase-like isoform X1`[Daucus carota subsp. sativus]	PF00201.21//UDPGT`UDP-glucoronosyl and UDP-glucosyl transferase	-	tr|A0A175YLE3|A0A175YLE3_DAUCS//Glycosyltransferase {ECO:0000256|RuleBase:RU362057} EC=2.4.1.- {ECO:0000256|RuleBase:RU362057} OS=Daucus carota subsp. sativus (Carrot) ORFNames=DCAR_028044 {ECO:0000313|EMBL:KZM84534.1} PE=3
BHQH00036322.gene	0	0	0	0.08	1.39	0	0.11	0.19	0.05	0.22	0.03	0.77	-	GO:0016114//terpenoid biosynthetic process`biological_process`The chemical reactions and pathways resulting in the formation of terpenoids, any member of a class of compounds characterized by an isoprenoid chemical structure. [GOC:ai];GO:0008194//UDP-glycosyltransferase activity`molecular_function`Catalysis of the transfer of a glycosyl group from a UDP-sugar to a small hydrophobic molecule. [Int…	-	-	-	XP_017250068.1//PREDICTED: UDP-glucose iridoid glucosyltransferase-like`[Daucus carota subsp. sativus]	PF00201.21//UDPGT`UDP-glucoronosyl and UDP-glucosyl transferase	-	tr|A0A162A3K8|A0A162A3K8_DAUCS//UDP-glycosyltransferase {ECO:0000313|EMBL:KZM95692.1} OS=Daucus carota subsp. sativus (Carrot) ORFNames=DCAR_018934 {ECO:0000313|EMBL:KZM95692.1} PE=4
novel14207	1.13	3.03	1.16	16.35	17.19	29.72	0.46	1.67	1.05	2.76	4.44	11.57	-	GO:0016021//integral component of membrane`cellular_component`The component of a membrane consisting of the gene products and protein complexes having at least some part of their peptide sequence embedded in the hydrophobic region of the membrane. [GOC:dos, GOC:go_curators];GO:0016114//terpenoid biosynthetic process`biological_process`The chemical reactions and pathways resulting in the formation…	-	-	-	XP_017251895.1//PREDICTED: 7-deoxyloganetin glucosyltransferase-like`[Daucus carota subsp. sativus];XP_017221193.1//PREDICTED: 7-deoxyloganetin glucosyltransferase-like`[Daucus carota subsp. sativus]	PF00201.21//UDPGT`UDP-glucoronosyl and UDP-glucosyl transferase	-	tr|A0A162A6Q3|A0A162A6Q3_DAUCS//Glycosyltransferase {ECO:0000256|RuleBase:RU362057} EC=2.4.1.- {ECO:0000256|RuleBase:RU362057} OS=Daucus carota subsp. sativus (Carrot) ORFNames=DCAR_019462 {ECO:0000313|EMBL:KZM96220.1} PE=3;tr|A0A175YLS4|A0A175YLS4_DAUCS//Glycosyltransferase {ECO:0000256|RuleBase:RU362057} EC=2.4.1.- {ECO:0000256|RuleBase:RU362057} OS=Daucus carota subsp. sativus (Carrot) ORFName…
BHQH00026076.gene	1.36	0.78	1.62	0.5	0.08	0.11	2.51	1.21	0.39	5.33	0.3	0.5	-	GO:0008194//UDP-glycosyltransferase activity`molecular_function`Catalysis of the transfer of a glycosyl group from a UDP-sugar to a small hydrophobic molecule. [InterPro:IPR004224, PMID:11846783]	-	-	-	XP_017255988.1//PREDICTED: UDP-glycosyltransferase 83A1-like`[Daucus carota subsp. sativus]	PF00201.21//UDPGT`UDP-glucoronosyl and UDP-glucosyl transferase	-	tr|A0A5J4ZL04|A0A5J4ZL04_9ASTE//Uncharacterized protein {ECO:0000313|EMBL:KAA8518669.1} OS=Nyssa sinensis ORFNames=F0562_016143 {ECO:0000313|EMBL:KAA8518669.1} PE=4
novel21188	2.15	0.27	0	0.09	1.02	0.06	0.41	0.47	0	0.33	14.52	1.92	-	GO:0016114//terpenoid biosynthetic process`biological_process`The chemical reactions and pathways resulting in the formation of terpenoids, any member of a class of compounds characterized by an isoprenoid chemical structure. [GOC:ai]	-	-	-	XP_017224362.1//PREDICTED: UDP-glycosyltransferase 85A8-like`[Daucus carota subsp. sativus]	PF00201.21//UDPGT`UDP-glucoronosyl and UDP-glucosyl transferase	-	tr|A0A0D5ZDJ0|A0A0D5ZDJ0_PANGI//UGTPg32 {ECO:0000313|EMBL:AKA44599.1} OS=Panax ginseng (Korean ginseng) PE=2
BHQH00038161.gene	15.23	6.12	4.27	1.77	2.56	17.83	7.71	25.5	1.34	51.28	175.64	97.83	-	GO:0016114//terpenoid biosynthetic process`biological_process`The chemical reactions and pathways resulting in the formation of terpenoids, any member of a class of compounds characterized by an isoprenoid chemical structure. [GOC:ai];GO:0016021//integral component of membrane`cellular_component`The component of a membrane consisting of the gene products and protein complexes having at least some…	-	-	-	XP_017225558.1//PREDICTED: 7-deoxyloganetin glucosyltransferase-like`[Daucus carota subsp. sativus];OAY72349.1//hypothetical protein ACMD2_23657, partial`[Ananas comosus]	PF00201.21//UDPGT`UDP-glucoronosyl and UDP-glucosyl transferase	-	tr|A0A0D5ZDJ0|A0A0D5ZDJ0_PANGI//UGTPg32 {ECO:0000313|EMBL:AKA44599.1} OS=Panax ginseng (Korean ginseng) PE=2;tr|M5W1T3|M5W1T3_PRUPE//Uncharacterized protein {ECO:0000313|EMBL:EMJ07331.1} OS=Prunus persica (Peach) (Amygdalus persica) ORFNames=PRUPE_ppa013181mg {ECO:0000313|EMBL:EMJ07331.1} PE=4
BHQH00021720.gene	0	0	0	0	0	0	0	0	0	0	0	0	-	GO:0016114//terpenoid biosynthetic process`biological_process`The chemical reactions and pathways resulting in the formation of terpenoids, any member of a class of compounds characterized by an isoprenoid chemical structure. [GOC:ai];GO:0008194//UDP-glycosyltransferase activity`molecular_function`Catalysis of the transfer of a glycosyl group from a UDP-sugar to a small hydrophobic molecule. [Int…	K23452//UGT85A`UDP-glucosyltransferase 85A [EC:2.4.1.-]	ko00908//Zeatin biosynthesis`Metabolism`Metabolism of terpenoids and polyketides;ko01110//Biosynthesis of secondary metabolites`Metabolism`Global and overview maps	-	XP_017239899.1//PREDICTED: 7-deoxyloganetin glucosyltransferase-like`[Daucus carota subsp. sativus]	PF00201.21//UDPGT`UDP-glucoronosyl and UDP-glucosyl transferase	-	tr|A0A166BV56|A0A166BV56_DAUCS//Glycosyltransferase {ECO:0000256|RuleBase:RU362057} EC=2.4.1.- {ECO:0000256|RuleBase:RU362057} OS=Daucus carota subsp. sativus (Carrot) ORFNames=DCAR_011672 {ECO:0000313|EMBL:KZN02916.1} PE=3
BHQH00033435.gene	0.26	0.47	0.46	0.56	0.06	0.19	0.57	0.98	0.8	0.1	0.01	0.42	-	GO:0016114//terpenoid biosynthetic process`biological_process`The chemical reactions and pathways resulting in the formation of terpenoids, any member of a class of compounds characterized by an isoprenoid chemical structure. [GOC:ai];GO:0008194//UDP-glycosyltransferase activity`molecular_function`Catalysis of the transfer of a glycosyl group from a UDP-sugar to a small hydrophobic molecule. [Int…	K13269//E2.4.1.234`kaempferol 3-O-beta-D-galactosyltransferase [EC:2.4.1.234]	ko00944//Flavone and flavonol biosynthesis`Metabolism`Biosynthesis of other secondary metabolites;ko01110//Biosynthesis of secondary metabolites`Metabolism`Global and overview maps	-	CAE6105610.1//unnamed protein product`[Arabidopsis arenosa]	PF00201.21//UDPGT`UDP-glucoronosyl and UDP-glucosyl transferase	-	tr|A0A161ZWK0|A0A161ZWK0_DAUCS//Glycosyltransferase {ECO:0000256|RuleBase:RU362057} EC=2.4.1.- {ECO:0000256|RuleBase:RU362057} OS=Daucus carota subsp. sativus (Carrot) ORFNames=DCAR_020113 {ECO:0000313|EMBL:KZM92522.1} PE=3
BHQH00022539.gene	0.55	3.5	1.95	2.32	2.41	0.45	0.41	0.19	2.92	8.75	6.04	4.41	-	GO:0016114//terpenoid biosynthetic process`biological_process`The chemical reactions and pathways resulting in the formation of terpenoids, any member of a class of compounds characterized by an isoprenoid chemical structure. [GOC:ai];GO:0008194//UDP-glycosyltransferase activity`molecular_function`Catalysis of the transfer of a glycosyl group from a UDP-sugar to a small hydrophobic molecule. [Int…	-	-	-	XP_017251161.1//PREDICTED: scopoletin glucosyltransferase-like`[Daucus carota subsp. sativus]	PF00201.21//UDPGT`UDP-glucoronosyl and UDP-glucosyl transferase	-	tr|A0A164ZNT2|A0A164ZNT2_DAUCS//Glycosyltransferase {ECO:0000256|RuleBase:RU362057} EC=2.4.1.- {ECO:0000256|RuleBase:RU362057} OS=Daucus carota subsp. sativus (Carrot) ORFNames=DCAR_019425 {ECO:0000313|EMBL:KZM96183.1} PE=3
novel17272	43.33	85.87	48.16	63.08	35.39	34.69	36.26	67.3	49.31	54.38	37.27	60.35	-	GO:0016021//integral component of membrane`cellular_component`The component of a membrane consisting of the gene products and protein complexes having at least some part of their peptide sequence embedded in the hydrophobic region of the membrane. [GOC:dos, GOC:go_curators];GO:0016114//terpenoid biosynthetic process`biological_process`The chemical reactions and pathways resulting in the formation…	-	-	-	XP_017216555.1//PREDICTED: 7-deoxyloganetin glucosyltransferase-like isoform X1`[Daucus carota subsp. sativus];KZM86701.1//UDP-glycosyltransferase`[Daucus carota subsp. sativus]	PF00201.21//UDPGT`UDP-glucoronosyl and UDP-glucosyl transferase	-	tr|A0A162A6Q3|A0A162A6Q3_DAUCS//Glycosyltransferase {ECO:0000256|RuleBase:RU362057} EC=2.4.1.- {ECO:0000256|RuleBase:RU362057} OS=Daucus carota subsp. sativus (Carrot) ORFNames=DCAR_019462 {ECO:0000313|EMBL:KZM96220.1} PE=3;tr|A0A164SVK4|A0A164SVK4_DAUCS//UDP-glycosyltransferase {ECO:0000313|EMBL:KZM86701.1} OS=Daucus carota subsp. sativus (Carrot) ORFNames=DCAR_023835 {ECO:0000313|EMBL:KZM86701.…
BHQH00003702.gene	0.24	1.29	0.32	0	0.35	0.16	0.05	0	0	0.42	0.23	0.05	-	GO:0016114//terpenoid biosynthetic process`biological_process`The chemical reactions and pathways resulting in the formation of terpenoids, any member of a class of compounds characterized by an isoprenoid chemical structure. [GOC:ai];GO:0008194//UDP-glycosyltransferase activity`molecular_function`Catalysis of the transfer of a glycosyl group from a UDP-sugar to a small hydrophobic molecule. [Int…	-	-	-	KZN05084.1//hypothetical protein DCAR_005921`[Daucus carota subsp. sativus]	PF00201.21//UDPGT`UDP-glucoronosyl and UDP-glucosyl transferase	-	tr|A0A166DCE8|A0A166DCE8_DAUCS//Uncharacterized protein {ECO:0000313|EMBL:KZN05084.1} OS=Daucus carota subsp. sativus (Carrot) ORFNames=DCAR_005921 {ECO:0000313|EMBL:KZN05084.1} PE=4

## Sheet: OMT
ID	C1	C2	C3	C4	C5	C6	D1	D2	D3	D4	D5	D6	gene_name	go	kegg	pathway	cog	nr	pfam	tf	uniprot
BHQH00027912.gene	0	0.23	0.58	0	0	0	0	0	0	0.19	0	0	-	GO:0042409//caffeoyl-CoA O-methyltransferase activity`molecular_function`Catalysis of the reaction: S-adenosyl-L-methionine + caffeoyl-CoA = S-adenosyl-L-homocysteine + feruloyl-CoA. [EC:2.1.1.104];GO:0032259//methylation`biological_process`The process in which a methyl group is covalently attached to a molecule. [GOC:mah];GO:0009809//lignin biosynthetic process`biological_process`The chemical re…	K00588//E2.1.1.104`caffeoyl-CoA O-methyltransferase [EC:2.1.1.104]	ko00940//Phenylpropanoid biosynthesis`Metabolism`Biosynthesis of other secondary metabolites;ko00941//Flavonoid biosynthesis`Metabolism`Biosynthesis of other secondary metabolites;ko00945//Stilbenoid, diarylheptanoid and gingerol biosynthesis`Metabolism`Biosynthesis of other secondary metabolites;ko01100//Metabolic pathways`Metabolism`Global and overview maps;ko01110//Biosynthesis of secondary me…	-	XP_017250120.1//PREDICTED: putative caffeoyl-CoA O-methyltransferase At1g67980`[Daucus carota subsp. sativus]	PF01596.20//Methyltransf_3`O-methyltransferase;PF13578.9//Methyltransf_24`Methyltransferase domain	-	tr|A0A164XQ26|A0A164XQ26_DAUCS//Caffeoyl-CoA O-methyltransferase {ECO:0000256|ARBA:ARBA00012165} EC=2.1.1.104 {ECO:0000256|ARBA:ARBA00012165} OS=Daucus carota subsp. sativus (Carrot) ORFNames=DCAR_016701 {ECO:0000313|EMBL:KZM93456.1} PE=3
BHQH00033390.gene	0.97	1.05	0.94	1.84	0	2.49	1.18	2.23	0.82	1.15	2.36	2.9	-	GO:0042409//caffeoyl-CoA O-methyltransferase activity`molecular_function`Catalysis of the reaction: S-adenosyl-L-methionine + caffeoyl-CoA = S-adenosyl-L-homocysteine + feruloyl-CoA. [EC:2.1.1.104];GO:0032259//methylation`biological_process`The process in which a methyl group is covalently attached to a molecule. [GOC:mah];GO:0009809//lignin biosynthetic process`biological_process`The chemical re…	-	-	-	XP_017255183.1//PREDICTED: O-methyltransferase MdmC-like isoform X2`[Daucus carota subsp. sativus]	PF01596.20//Methyltransf_3`O-methyltransferase	-	tr|A0A161ZYZ5|A0A161ZYZ5_DAUCS//Caffeoyl-CoA O-methyltransferase {ECO:0000256|ARBA:ARBA00012165} EC=2.1.1.104 {ECO:0000256|ARBA:ARBA00012165} OS=Daucus carota subsp. sativus (Carrot) {ECO:0000313|EMBL:KZM92540.1} PE=3
BHQH00033391.gene	2.5	2.93	2.74	5.22	13.83	2.78	1.09	1.61	2.04	5.52	3.06	2.88	-	GO:0042409//caffeoyl-CoA O-methyltransferase activity`molecular_function`Catalysis of the reaction: S-adenosyl-L-methionine + caffeoyl-CoA = S-adenosyl-L-homocysteine + feruloyl-CoA. [EC:2.1.1.104];GO:0032259//methylation`biological_process`The process in which a methyl group is covalently attached to a molecule. [GOC:mah];GO:0009809//lignin biosynthetic process`biological_process`The chemical re…	-	-	-	XP_017255182.1//PREDICTED: probable caffeoyl-CoA O-methyltransferase At4g26220 isoform X1`[Daucus carota subsp. sativus]	PF01596.20//Methyltransf_3`O-methyltransferase;PF13578.9//Methyltransf_24`Methyltransferase domain	-	tr|A0A161ZYZ5|A0A161ZYZ5_DAUCS//Caffeoyl-CoA O-methyltransferase {ECO:0000256|ARBA:ARBA00012165} EC=2.1.1.104 {ECO:0000256|ARBA:ARBA00012165} OS=Daucus carota subsp. sativus (Carrot) {ECO:0000313|EMBL:KZM92540.1} PE=3
BHQH00033392.gene	0	0	0	0	1.33	0	0	0	0	0	0	0	-	GO:0042409//caffeoyl-CoA O-methyltransferase activity`molecular_function`Catalysis of the reaction: S-adenosyl-L-methionine + caffeoyl-CoA = S-adenosyl-L-homocysteine + feruloyl-CoA. [EC:2.1.1.104];GO:0032259//methylation`biological_process`The process in which a methyl group is covalently attached to a molecule. [GOC:mah];GO:0009809//lignin biosynthetic process`biological_process`The chemical re…	-	-	-	XP_017255183.1//PREDICTED: O-methyltransferase MdmC-like isoform X2`[Daucus carota subsp. sativus]	PF01596.20//Methyltransf_3`O-methyltransferase	-	tr|A0A161ZYZ5|A0A161ZYZ5_DAUCS//Caffeoyl-CoA O-methyltransferase {ECO:0000256|ARBA:ARBA00012165} EC=2.1.1.104 {ECO:0000256|ARBA:ARBA00012165} OS=Daucus carota subsp. sativus (Carrot) {ECO:0000313|EMBL:KZM92540.1} PE=3
BHQH00015287.gene	5.86	13.98	11.7	37.53	3.24	18.08	12.46	9.56	11.5	7.22	93.7	61.22	-	GO:0032259//methylation`biological_process`The process in which a methyl group is covalently attached to a molecule. [GOC:mah]	K00588//E2.1.1.104`caffeoyl-CoA O-methyltransferase [EC:2.1.1.104]	ko00940//Phenylpropanoid biosynthesis`Metabolism`Biosynthesis of other secondary metabolites;ko00941//Flavonoid biosynthesis`Metabolism`Biosynthesis of other secondary metabolites;ko00945//Stilbenoid, diarylheptanoid and gingerol biosynthesis`Metabolism`Biosynthesis of other secondary metabolites;ko01100//Metabolic pathways`Metabolism`Global and overview maps;ko01110//Biosynthesis of secondary me…	-	XP_017233504.1//PREDICTED: caffeoyl-CoA O-methyltransferase`[Daucus carota subsp. sativus]	PF01596.20//Methyltransf_3`O-methyltransferase;PF13578.9//Methyltransf_24`Methyltransferase domain	-	tr|A0A1B0YY70|A0A1B0YY70_DAUCA//Caffeoyl-CoA O-methyltransferase {ECO:0000256|ARBA:ARBA00012165} EC=2.1.1.104 {ECO:0000256|ARBA:ARBA00012165} OS=Daucus carota subsp. carota PE=2
BHQH00009347.gene	16.75	11.94	25.91	5.9	2.73	3.22	22	56.57	56.13	110.27	4.22	9.08	-	GO:0005345//purine nucleobase transmembrane transporter activity`molecular_function`Enables the transfer of purine nucleobases, one of the two classes of nitrogen-containing ring compounds found in DNA and RNA, from one side of a membrane to the other. [ISBN:0198506732];GO:0009809//lignin biosynthetic process`biological_process`The chemical reactions and pathways resulting in the formation of lig…	K00588//E2.1.1.104`caffeoyl-CoA O-methyltransferase [EC:2.1.1.104];K19476//IST1`vacuolar protein sorting-associated protein IST1	ko00940//Phenylpropanoid biosynthesis`Metabolism`Biosynthesis of other secondary metabolites;ko00941//Flavonoid biosynthesis`Metabolism`Biosynthesis of other secondary metabolites;ko00945//Stilbenoid, diarylheptanoid and gingerol biosynthesis`Metabolism`Biosynthesis of other secondary metabolites;ko01100//Metabolic pathways`Metabolism`Global and overview maps;ko01110//Biosynthesis of secondary me…	-	XP_017240273.1//PREDICTED: probable caffeoyl-CoA O-methyltransferase At4g26220`[Daucus carota subsp. sativus];KAF1001669.1//hypothetical protein AG4045_017695`[Apium graveolens];KAF1001670.1//hypothetical protein AG4045_017696`[Apium graveolens]	PF01596.20//Methyltransf_3`O-methyltransferase;PF02362.24//B3`B3 DNA binding domain;PF03398.17//Ist1`Regulator of Vps4 activity in the MVB pathway;PF13578.9//Methyltransf_24`Methyltransferase domain	B3//http://planttfdb.gao-lab.org/family.php?fam=B3	tr|A0A6L5B7G5|A0A6L5B7G5_APIGR//Caffeoyl-CoA O-methyltransferase {ECO:0000256|ARBA:ARBA00012165} EC=2.1.1.104 {ECO:0000256|ARBA:ARBA00012165} OS=Apium graveolens (Celery) ORFNames=AG4045_017695 {ECO:0000313|EMBL:KAF1001669.1} PE=3;tr|A0A6L5B7W9|A0A6L5B7W9_APIGR//Uncharacterized protein {ECO:0000313|EMBL:KAF1001670.1} OS=Apium graveolens (Celery) ORFNames=AG4045_017696 {ECO:0000313|EMBL:KAF1001670…
BHQH00027911.gene	0	0	0	0	0	0	0	0	0	0.13	0	0	-	GO:0042409//caffeoyl-CoA O-methyltransferase activity`molecular_function`Catalysis of the reaction: S-adenosyl-L-methionine + caffeoyl-CoA = S-adenosyl-L-homocysteine + feruloyl-CoA. [EC:2.1.1.104];GO:0032259//methylation`biological_process`The process in which a methyl group is covalently attached to a molecule. [GOC:mah];GO:0009809//lignin biosynthetic process`biological_process`The chemical re…	K00588//E2.1.1.104`caffeoyl-CoA O-methyltransferase [EC:2.1.1.104]	ko00940//Phenylpropanoid biosynthesis`Metabolism`Biosynthesis of other secondary metabolites;ko00941//Flavonoid biosynthesis`Metabolism`Biosynthesis of other secondary metabolites;ko00945//Stilbenoid, diarylheptanoid and gingerol biosynthesis`Metabolism`Biosynthesis of other secondary metabolites;ko01100//Metabolic pathways`Metabolism`Global and overview maps;ko01110//Biosynthesis of secondary me…	-	XP_017250120.1//PREDICTED: putative caffeoyl-CoA O-methyltransferase At1g67980`[Daucus carota subsp. sativus]	PF01596.20//Methyltransf_3`O-methyltransferase;PF13578.9//Methyltransf_24`Methyltransferase domain	-	tr|A0A164XQ26|A0A164XQ26_DAUCS//Caffeoyl-CoA O-methyltransferase {ECO:0000256|ARBA:ARBA00012165} EC=2.1.1.104 {ECO:0000256|ARBA:ARBA00012165} OS=Daucus carota subsp. sativus (Carrot) ORFNames=DCAR_016701 {ECO:0000313|EMBL:KZM93456.1} PE=3
novel21358	0	0	0.87	0	0	0	0	0	0	0.25	0	0.31	-	GO:0042409//caffeoyl-CoA O-methyltransferase activity`molecular_function`Catalysis of the reaction: S-adenosyl-L-methionine + caffeoyl-CoA = S-adenosyl-L-homocysteine + feruloyl-CoA. [EC:2.1.1.104];GO:0032259//methylation`biological_process`The process in which a methyl group is covalently attached to a molecule. [GOC:mah];GO:0009809//lignin biosynthetic process`biological_process`The chemical re…	K00588//E2.1.1.104`caffeoyl-CoA O-methyltransferase [EC:2.1.1.104]	ko00940//Phenylpropanoid biosynthesis`Metabolism`Biosynthesis of other secondary metabolites;ko00941//Flavonoid biosynthesis`Metabolism`Biosynthesis of other secondary metabolites;ko00945//Stilbenoid, diarylheptanoid and gingerol biosynthesis`Metabolism`Biosynthesis of other secondary metabolites;ko01100//Metabolic pathways`Metabolism`Global and overview maps;ko01110//Biosynthesis of secondary me…	-	XP_017225254.1//PREDICTED: caffeoyl-CoA O-methyltransferase-like`[Daucus carota subsp. sativus]	PF01596.20//Methyltransf_3`O-methyltransferase;PF13578.9//Methyltransf_24`Methyltransferase domain	-	tr|A0A175YH71|A0A175YH71_DAUCS//Caffeoyl-CoA O-methyltransferase {ECO:0000256|ARBA:ARBA00012165} EC=2.1.1.104 {ECO:0000256|ARBA:ARBA00012165} OS=Daucus carota subsp. sativus (Carrot) ORFNames=DCAR_030286 {ECO:0000313|EMBL:KZM82717.1} PE=3
BHQH00038285.gene	66.95	58.32	183.27	54.74	27.23	119.19	118.55	65.64	51.72	87.96	1000.41	610.14	-	GO:0032259//methylation`biological_process`The process in which a methyl group is covalently attached to a molecule. [GOC:mah]	K00588//E2.1.1.104`caffeoyl-CoA O-methyltransferase [EC:2.1.1.104]	ko00940//Phenylpropanoid biosynthesis`Metabolism`Biosynthesis of other secondary metabolites;ko00941//Flavonoid biosynthesis`Metabolism`Biosynthesis of other secondary metabolites;ko00945//Stilbenoid, diarylheptanoid and gingerol biosynthesis`Metabolism`Biosynthesis of other secondary metabolites;ko01100//Metabolic pathways`Metabolism`Global and overview maps;ko01110//Biosynthesis of secondary me…	-	P28034.1//RecName: Full=Caffeoyl-CoA O-methyltransferase; AltName: Full=Trans-caffeoyl-CoA 3-O-methyltransferase; Short=CCoAMT; Short=CCoAOMT`[Petroselinum crispum]	PF01596.20//Methyltransf_3`O-methyltransferase;PF13578.9//Methyltransf_24`Methyltransferase domain	-	sp|P28034|CAMT_PETCR//Caffeoyl-CoA O-methyltransferase EC=2.1.1.104 Trans-caffeoyl-CoA 3-O-methyltransferase Short=CCoAMT Short=CCoAOMT OS=Petroselinum crispum (Parsley) (Petroselinum hortense) PE=1
BHQH00027437.gene	41.72	20.71	44.02	78.35	56.32	125.12	34.88	94.16	58.21	93.95	155.6	206.14	-	GO:0032259//methylation`biological_process`The process in which a methyl group is covalently attached to a molecule. [GOC:mah]	K00588//E2.1.1.104`caffeoyl-CoA O-methyltransferase [EC:2.1.1.104]	ko00940//Phenylpropanoid biosynthesis`Metabolism`Biosynthesis of other secondary metabolites;ko00941//Flavonoid biosynthesis`Metabolism`Biosynthesis of other secondary metabolites;ko00945//Stilbenoid, diarylheptanoid and gingerol biosynthesis`Metabolism`Biosynthesis of other secondary metabolites;ko01100//Metabolic pathways`Metabolism`Global and overview maps;ko01110//Biosynthesis of secondary me…	-	XP_017233504.1//PREDICTED: caffeoyl-CoA O-methyltransferase`[Daucus carota subsp. sativus]	PF01596.20//Methyltransf_3`O-methyltransferase;PF13578.9//Methyltransf_24`Methyltransferase domain	-	tr|A0A1B0YY70|A0A1B0YY70_DAUCA//Caffeoyl-CoA O-methyltransferase {ECO:0000256|ARBA:ARBA00012165} EC=2.1.1.104 {ECO:0000256|ARBA:ARBA00012165} OS=Daucus carota subsp. carota PE=2
BHQH00033389.gene	0.06	0.24	0.41	0.23	0.47	0.3	0.1	0.28	0.47	0.1	0.14	0.53	-	GO:0042409//caffeoyl-CoA O-methyltransferase activity`molecular_function`Catalysis of the reaction: S-adenosyl-L-methionine + caffeoyl-CoA = S-adenosyl-L-homocysteine + feruloyl-CoA. [EC:2.1.1.104];GO:0032259//methylation`biological_process`The process in which a methyl group is covalently attached to a molecule. [GOC:mah];GO:0009809//lignin biosynthetic process`biological_process`The chemical re…	-	-	-	XP_017255182.1//PREDICTED: probable caffeoyl-CoA O-methyltransferase At4g26220 isoform X1`[Daucus carota subsp. sativus]	PF01596.20//Methyltransf_3`O-methyltransferase	-	tr|A0A161ZYZ5|A0A161ZYZ5_DAUCS//Caffeoyl-CoA O-methyltransferase {ECO:0000256|ARBA:ARBA00012165} EC=2.1.1.104 {ECO:0000256|ARBA:ARBA00012165} OS=Daucus carota subsp. sativus (Carrot) {ECO:0000313|EMBL:KZM92540.1} PE=3
novel21357	0.66	0.81	3	4.81	2.73	6.02	0.13	0.35	0.5	0	2.16	0.38	-	GO:0042409//caffeoyl-CoA O-methyltransferase activity`molecular_function`Catalysis of the reaction: S-adenosyl-L-methionine + caffeoyl-CoA = S-adenosyl-L-homocysteine + feruloyl-CoA. [EC:2.1.1.104];GO:0032259//methylation`biological_process`The process in which a methyl group is covalently attached to a molecule. [GOC:mah];GO:0009809//lignin biosynthetic process`biological_process`The chemical re…	K00588//E2.1.1.104`caffeoyl-CoA O-methyltransferase [EC:2.1.1.104]	ko00940//Phenylpropanoid biosynthesis`Metabolism`Biosynthesis of other secondary metabolites;ko00941//Flavonoid biosynthesis`Metabolism`Biosynthesis of other secondary metabolites;ko00945//Stilbenoid, diarylheptanoid and gingerol biosynthesis`Metabolism`Biosynthesis of other secondary metabolites;ko01100//Metabolic pathways`Metabolism`Global and overview maps;ko01110//Biosynthesis of secondary me…	-	XP_017225254.1//PREDICTED: caffeoyl-CoA O-methyltransferase-like`[Daucus carota subsp. sativus]	PF01596.20//Methyltransf_3`O-methyltransferase;PF13578.9//Methyltransf_24`Methyltransferase domain	-	tr|A0A175YH71|A0A175YH71_DAUCS//Caffeoyl-CoA O-methyltransferase {ECO:0000256|ARBA:ARBA00012165} EC=2.1.1.104 {ECO:0000256|ARBA:ARBA00012165} OS=Daucus carota subsp. sativus (Carrot) ORFNames=DCAR_030286 {ECO:0000313|EMBL:KZM82717.1} PE=3
BHQH00027914.gene	0.44	0.7	0.38	0	0	0	0.21	0	0.09	0.22	0	0	-	GO:0042409//caffeoyl-CoA O-methyltransferase activity`molecular_function`Catalysis of the reaction: S-adenosyl-L-methionine + caffeoyl-CoA = S-adenosyl-L-homocysteine + feruloyl-CoA. [EC:2.1.1.104];GO:0032259//methylation`biological_process`The process in which a methyl group is covalently attached to a molecule. [GOC:mah];GO:0009809//lignin biosynthetic process`biological_process`The chemical re…	K00588//E2.1.1.104`caffeoyl-CoA O-methyltransferase [EC:2.1.1.104]	ko00940//Phenylpropanoid biosynthesis`Metabolism`Biosynthesis of other secondary metabolites;ko00941//Flavonoid biosynthesis`Metabolism`Biosynthesis of other secondary metabolites;ko00945//Stilbenoid, diarylheptanoid and gingerol biosynthesis`Metabolism`Biosynthesis of other secondary metabolites;ko01100//Metabolic pathways`Metabolism`Global and overview maps;ko01110//Biosynthesis of secondary me…	-	XP_017250120.1//PREDICTED: putative caffeoyl-CoA O-methyltransferase At1g67980`[Daucus carota subsp. sativus]	PF01596.20//Methyltransf_3`O-methyltransferase;PF13578.9//Methyltransf_24`Methyltransferase domain	-	tr|A0A164XQ26|A0A164XQ26_DAUCS//Caffeoyl-CoA O-methyltransferase {ECO:0000256|ARBA:ARBA00012165} EC=2.1.1.104 {ECO:0000256|ARBA:ARBA00012165} OS=Daucus carota subsp. sativus (Carrot) ORFNames=DCAR_016701 {ECO:0000313|EMBL:KZM93456.1} PE=3
BHQH00027909.gene	0.11	7.39	3.33	2.02	1.02	0.38	2.02	0.46	4.3	0.09	0.12	7.72	-	GO:0042409//caffeoyl-CoA O-methyltransferase activity`molecular_function`Catalysis of the reaction: S-adenosyl-L-methionine + caffeoyl-CoA = S-adenosyl-L-homocysteine + feruloyl-CoA. [EC:2.1.1.104];GO:0032259//methylation`biological_process`The process in which a methyl group is covalently attached to a molecule. [GOC:mah];GO:0009809//lignin biosynthetic process`biological_process`The chemical re…	K00588//E2.1.1.104`caffeoyl-CoA O-methyltransferase [EC:2.1.1.104]	ko00940//Phenylpropanoid biosynthesis`Metabolism`Biosynthesis of other secondary metabolites;ko00941//Flavonoid biosynthesis`Metabolism`Biosynthesis of other secondary metabolites;ko00945//Stilbenoid, diarylheptanoid and gingerol biosynthesis`Metabolism`Biosynthesis of other secondary metabolites;ko01100//Metabolic pathways`Metabolism`Global and overview maps;ko01110//Biosynthesis of secondary me…	-	XP_017250120.1//PREDICTED: putative caffeoyl-CoA O-methyltransferase At1g67980`[Daucus carota subsp. sativus]	PF01596.20//Methyltransf_3`O-methyltransferase;PF13578.9//Methyltransf_24`Methyltransferase domain	-	tr|A0A164XQ26|A0A164XQ26_DAUCS//Caffeoyl-CoA O-methyltransferase {ECO:0000256|ARBA:ARBA00012165} EC=2.1.1.104 {ECO:0000256|ARBA:ARBA00012165} OS=Daucus carota subsp. sativus (Carrot) ORFNames=DCAR_016701 {ECO:0000313|EMBL:KZM93456.1} PE=3
BHQH00030637.gene	0.07	0	0.2	0.03	0.16	0.17	0.18	0.13	0.04	0.05	0.19	0.05	-	GO:0046983//protein dimerization activity`molecular_function`The formation of a protein dimer, a macromolecular structure consists of two noncovalently associated identical or nonidentical subunits. [ISBN:0198506732];GO:0008171//O-methyltransferase activity`molecular_function`Catalysis of the transfer of a methyl group to the oxygen atom of an acceptor molecule. [GOC:ai];GO:0032259//methylation`b…	K13066//COMT`caffeic acid 3-O-methyltransferase / acetylserotonin O-methyltransferase [EC:2.1.1.68 2.1.1.4]	ko00380//Tryptophan metabolism`Metabolism`Amino acid metabolism;ko00940//Phenylpropanoid biosynthesis`Metabolism`Biosynthesis of other secondary metabolites;ko01100//Metabolic pathways`Metabolism`Global and overview maps;ko01110//Biosynthesis of secondary metabolites`Metabolism`Global and overview maps	-	XP_017241391.1//PREDICTED: caffeic acid 3-O-methyltransferase-like`[Daucus carota subsp. sativus]	PF08100.14//Dimerisation`Dimerisation domain;PF00891.21//Methyltransf_2`O-methyltransferase domain	-	tr|A0A165QWW8|A0A165QWW8_9APIA//Caffeic acid-O-methyltransferase {ECO:0000313|EMBL:AMY61252.1} OS=Ligusticum sinense Name=C5-COMT {ECO:0000313|EMBL:AMY61252.1} PE=2
BHQH00030217.gene	0	0	0	0	0	0	0	0	0	0.13	0.04	0.14	-	GO:0046983//protein dimerization activity`molecular_function`The formation of a protein dimer, a macromolecular structure consists of two noncovalently associated identical or nonidentical subunits. [ISBN:0198506732];GO:0008171//O-methyltransferase activity`molecular_function`Catalysis of the transfer of a methyl group to the oxygen atom of an acceptor molecule. [GOC:ai];GO:0032259//methylation`b…	-	-	-	XP_017243401.1//PREDICTED: 3'-hydroxy-N-methyl-(S)-coclaurine 4'-O-methyltransferase 2-like`[Daucus carota subsp. sativus]	PF08100.14//Dimerisation`Dimerisation domain;PF16864.8//Dimerisation2`Dimerisation domain;PF00891.21//Methyltransf_2`O-methyltransferase domain	-	tr|A0A161ZU23|A0A161ZU23_DAUCS//Uncharacterized protein {ECO:0000313|EMBL:KZM90220.1} OS=Daucus carota subsp. sativus (Carrot) ORFNames=DCAR_022415 {ECO:0000313|EMBL:KZM90220.1} PE=3
BHQH00030652.gene	0	0	0	0	0	0	0	0	0	0	0	0	-	GO:0046983//protein dimerization activity`molecular_function`The formation of a protein dimer, a macromolecular structure consists of two noncovalently associated identical or nonidentical subunits. [ISBN:0198506732];GO:0008171//O-methyltransferase activity`molecular_function`Catalysis of the transfer of a methyl group to the oxygen atom of an acceptor molecule. [GOC:ai];GO:0032259//methylation`b…	K13066//COMT`caffeic acid 3-O-methyltransferase / acetylserotonin O-methyltransferase [EC:2.1.1.68 2.1.1.4]	ko00380//Tryptophan metabolism`Metabolism`Amino acid metabolism;ko00940//Phenylpropanoid biosynthesis`Metabolism`Biosynthesis of other secondary metabolites;ko01100//Metabolic pathways`Metabolism`Global and overview maps;ko01110//Biosynthesis of secondary metabolites`Metabolism`Global and overview maps	-	AMY61252.1//caffeic acid-O-methyltransferase`[Ligusticum sinense]	PF00891.21//Methyltransf_2`O-methyltransferase domain	-	tr|A0A165QWW8|A0A165QWW8_9APIA//Caffeic acid-O-methyltransferase {ECO:0000313|EMBL:AMY61252.1} OS=Ligusticum sinense Name=C5-COMT {ECO:0000313|EMBL:AMY61252.1} PE=2
BHQH00013672.gene	266.97	34.08	59.25	20.24	12.45	17.18	156.93	72.97	31.76	306.05	242.33	238.54	-	GO:0046983//protein dimerization activity`molecular_function`The formation of a protein dimer, a macromolecular structure consists of two noncovalently associated identical or nonidentical subunits. [ISBN:0198506732];GO:0008171//O-methyltransferase activity`molecular_function`Catalysis of the transfer of a methyl group to the oxygen atom of an acceptor molecule. [GOC:ai];GO:0032259//methylation`b…	K13066//COMT`caffeic acid 3-O-methyltransferase / acetylserotonin O-methyltransferase [EC:2.1.1.68 2.1.1.4]	ko00380//Tryptophan metabolism`Metabolism`Amino acid metabolism;ko00940//Phenylpropanoid biosynthesis`Metabolism`Biosynthesis of other secondary metabolites;ko01100//Metabolic pathways`Metabolism`Global and overview maps;ko01110//Biosynthesis of secondary metabolites`Metabolism`Global and overview maps	-	BAO79384.1//thujaplicatin O-methyltransferase`[Anthriscus sylvestris]	PF08100.14//Dimerisation`Dimerisation domain;PF00891.21//Methyltransf_2`O-methyltransferase domain	-	tr|A0A024FRG9|A0A024FRG9_9APIA//Thujaplicatin O-methyltransferase {ECO:0000313|EMBL:BAO79384.1} OS=Anthriscus sylvestris Name=TJOMT {ECO:0000313|EMBL:BAO79384.1} PE=3
BHQH00030644.gene	0	0	0	0	0	0	0	0	0	0	0	0	-	GO:0046983//protein dimerization activity`molecular_function`The formation of a protein dimer, a macromolecular structure consists of two noncovalently associated identical or nonidentical subunits. [ISBN:0198506732];GO:0008171//O-methyltransferase activity`molecular_function`Catalysis of the transfer of a methyl group to the oxygen atom of an acceptor molecule. [GOC:ai];GO:0032259//methylation`b…	K13066//COMT`caffeic acid 3-O-methyltransferase / acetylserotonin O-methyltransferase [EC:2.1.1.68 2.1.1.4]	ko00380//Tryptophan metabolism`Metabolism`Amino acid metabolism;ko00940//Phenylpropanoid biosynthesis`Metabolism`Biosynthesis of other secondary metabolites;ko01100//Metabolic pathways`Metabolism`Global and overview maps;ko01110//Biosynthesis of secondary metabolites`Metabolism`Global and overview maps	-	AMY61252.1//caffeic acid-O-methyltransferase`[Ligusticum sinense]	PF00891.21//Methyltransf_2`O-methyltransferase domain	-	tr|A0A165QWW8|A0A165QWW8_9APIA//Caffeic acid-O-methyltransferase {ECO:0000313|EMBL:AMY61252.1} OS=Ligusticum sinense Name=C5-COMT {ECO:0000313|EMBL:AMY61252.1} PE=2
BHQH00030657.gene	11.06	9.3	1.69	2.48	0.19	2.72	3.11	7.57	0.4	7.71	0.41	1.69	-	GO:0046983//protein dimerization activity`molecular_function`The formation of a protein dimer, a macromolecular structure consists of two noncovalently associated identical or nonidentical subunits. [ISBN:0198506732];GO:0008171//O-methyltransferase activity`molecular_function`Catalysis of the transfer of a methyl group to the oxygen atom of an acceptor molecule. [GOC:ai];GO:0032259//methylation`b…	K13066//COMT`caffeic acid 3-O-methyltransferase / acetylserotonin O-methyltransferase [EC:2.1.1.68 2.1.1.4]	ko00380//Tryptophan metabolism`Metabolism`Amino acid metabolism;ko00940//Phenylpropanoid biosynthesis`Metabolism`Biosynthesis of other secondary metabolites;ko01100//Metabolic pathways`Metabolism`Global and overview maps;ko01110//Biosynthesis of secondary metabolites`Metabolism`Global and overview maps	-	XP_017241389.1//PREDICTED: caffeic acid 3-O-methyltransferase-like`[Daucus carota subsp. sativus]	PF08100.14//Dimerisation`Dimerisation domain;PF00891.21//Methyltransf_2`O-methyltransferase domain	-	tr|A0A165QWW8|A0A165QWW8_9APIA//Caffeic acid-O-methyltransferase {ECO:0000313|EMBL:AMY61252.1} OS=Ligusticum sinense Name=C5-COMT {ECO:0000313|EMBL:AMY61252.1} PE=2
BHQH00033895.gene	4.02	4.61	2.57	5.43	7.15	4.61	2.79	4.34	3.38	2.52	10.91	7.88	-	GO:0008168//methyltransferase activity`molecular_function`Catalysis of the transfer of a methyl group to an acceptor molecule. [ISBN:0198506732];GO:0030488//tRNA methylation`biological_process`The posttranscriptional addition of methyl groups to specific residues in a tRNA molecule. [GOC:mah];GO:0001510//RNA methylation`biological_process`Posttranscriptional addition of a methyl group to either a…	-	-	KOG2361//Predicted methyltransferase`General function prediction only`[R];KOG2497//Predicted methyltransferase`General function prediction only`[R]	XP_017230600.1//PREDICTED: uncharacterized protein LOC108205237 isoform X1`[Daucus carota subsp. sativus];XP_017230602.1//PREDICTED: uncharacterized methyltransferase C3H7.11 isoform X3`[Daucus carota subsp. sativus];KZN11744.1//hypothetical protein DCAR_004400`[Daucus carota subsp. sativus]	PF13649.9//Methyltransf_25`Methyltransferase domain;PF08242.15//Methyltransf_12`Methyltransferase domain;PF08241.15//Methyltransf_11`Methyltransferase domain;PF13847.9//Methyltransf_31`Methyltransferase domain;PF13489.9//Methyltransf_23`Methyltransferase domain;PF10294.12//Methyltransf_16`Lysine methyltransferase;PF05175.17//MTS`Methyltransferase small domain;PF00891.21//Methyltransf_2`O-methyltr…	-	tr|F6HCN9|F6HCN9_VITVI//Methyltransf_12 domain-containing protein {ECO:0000259|Pfam:PF08242} OS=Vitis vinifera (Grape) OrderedLocusNames=VIT_16s0115g00300 {ECO:0000313|EMBL:CCB49984.1} PE=3;tr|A0A5B7BJR0|A0A5B7BJR0_DAVIN//Methyltransf_12 domain-containing protein {ECO:0000259|Pfam:PF08242} OS=Davidia involucrata (Dove tree) ORFNames=Din_038480 {ECO:0000313|EMBL:MPA69039.1} PE=3;tr|A0A166J369|A0A1…
BHQH00028552.gene	0	0	0	0	0	0	0	0	0	0	0	0	-	GO:0047763//caffeate O-methyltransferase activity`molecular_function`Catalysis of the reaction: S-adenosyl-L-methionine + 3,4-dihydroxy-trans-cinnamate = S-adenosyl-L-homocysteine + 3-methoxy-4-hydroxy-trans-cinnamate. [EC:2.1.1.68, MetaCyc:CAFFEATE-O-METHYLTRANSFERASE-RXN];GO:0046983//protein dimerization activity`molecular_function`The formation of a protein dimer, a macromolecular structure co…	K13066//COMT`caffeic acid 3-O-methyltransferase / acetylserotonin O-methyltransferase [EC:2.1.1.68 2.1.1.4]	ko00380//Tryptophan metabolism`Metabolism`Amino acid metabolism;ko00940//Phenylpropanoid biosynthesis`Metabolism`Biosynthesis of other secondary metabolites;ko01100//Metabolic pathways`Metabolism`Global and overview maps;ko01110//Biosynthesis of secondary metabolites`Metabolism`Global and overview maps	-	Q6T1F5.1//RecName: Full=Caffeic acid 3-O-methyltransferase; Short=CAOMT; Short=COMT; AltName: Full=S-adenosysl-L-methionine:caffeic acid 3-O-methyltransferase`[Ammi majus]	PF08100.14//Dimerisation`Dimerisation domain;PF00891.21//Methyltransf_2`O-methyltransferase domain	-	sp|Q6T1F5|COMT1_AMMMJ//Caffeic acid 3-O-methyltransferase {ECO:0000303|PubMed:15009205} Short=CAOMT {ECO:0000250|UniProtKB:P28002} Short=COMT {ECO:0000303|PubMed:15009205} EC=2.1.1.68 S-adenosysl-L-methionine:caffeic acid 3-O-methyltransferase {ECO:0000250|UniProtKB:P28002} OS=Ammi majus (Bishop's weed) Name=COMT {ECO:0000303|PubMed:15009205} PE=1
BHQH00030660.gene	7.43	0.05	0.22	0	0	0	0.11	0	0.32	0.07	0	0.17	-	GO:0046983//protein dimerization activity`molecular_function`The formation of a protein dimer, a macromolecular structure consists of two noncovalently associated identical or nonidentical subunits. [ISBN:0198506732];GO:0008171//O-methyltransferase activity`molecular_function`Catalysis of the transfer of a methyl group to the oxygen atom of an acceptor molecule. [GOC:ai];GO:0032259//methylation`b…	K13066//COMT`caffeic acid 3-O-methyltransferase / acetylserotonin O-methyltransferase [EC:2.1.1.68 2.1.1.4]	ko00380//Tryptophan metabolism`Metabolism`Amino acid metabolism;ko00940//Phenylpropanoid biosynthesis`Metabolism`Biosynthesis of other secondary metabolites;ko01100//Metabolic pathways`Metabolism`Global and overview maps;ko01110//Biosynthesis of secondary metabolites`Metabolism`Global and overview maps	-	XP_017241389.1//PREDICTED: caffeic acid 3-O-methyltransferase-like`[Daucus carota subsp. sativus]	PF08100.14//Dimerisation`Dimerisation domain;PF00891.21//Methyltransf_2`O-methyltransferase domain	-	tr|A0A165QWW8|A0A165QWW8_9APIA//Caffeic acid-O-methyltransferase {ECO:0000313|EMBL:AMY61252.1} OS=Ligusticum sinense Name=C5-COMT {ECO:0000313|EMBL:AMY61252.1} PE=2
BHQH00030661.gene	33.59	36.77	13.06	4.58	29.41	9.09	46.06	26.84	19.35	72.28	0	1.24	-	GO:0046983//protein dimerization activity`molecular_function`The formation of a protein dimer, a macromolecular structure consists of two noncovalently associated identical or nonidentical subunits. [ISBN:0198506732];GO:0008171//O-methyltransferase activity`molecular_function`Catalysis of the transfer of a methyl group to the oxygen atom of an acceptor molecule. [GOC:ai];GO:0032259//methylation`b…	K13066//COMT`caffeic acid 3-O-methyltransferase / acetylserotonin O-methyltransferase [EC:2.1.1.68 2.1.1.4]	ko00380//Tryptophan metabolism`Metabolism`Amino acid metabolism;ko00940//Phenylpropanoid biosynthesis`Metabolism`Biosynthesis of other secondary metabolites;ko01100//Metabolic pathways`Metabolism`Global and overview maps;ko01110//Biosynthesis of secondary metabolites`Metabolism`Global and overview maps	-	AMY61252.1//caffeic acid-O-methyltransferase`[Ligusticum sinense]	PF08100.14//Dimerisation`Dimerisation domain;PF00891.21//Methyltransf_2`O-methyltransferase domain	-	tr|A0A165QWW8|A0A165QWW8_9APIA//Caffeic acid-O-methyltransferase {ECO:0000313|EMBL:AMY61252.1} OS=Ligusticum sinense Name=C5-COMT {ECO:0000313|EMBL:AMY61252.1} PE=2
BHQH00030640.gene	0	0	0	0	0	0	0	0	0	0	0	0	-	GO:0008757//S-adenosylmethionine-dependent methyltransferase activity`molecular_function`Catalysis of the transfer of a methyl group from S-adenosyl-L-methionine to a substrate. [GOC:mah];GO:0046983//protein dimerization activity`molecular_function`The formation of a protein dimer, a macromolecular structure consists of two noncovalently associated identical or nonidentical subunits. [ISBN:019850…	K13066//COMT`caffeic acid 3-O-methyltransferase / acetylserotonin O-methyltransferase [EC:2.1.1.68 2.1.1.4]	ko00380//Tryptophan metabolism`Metabolism`Amino acid metabolism;ko00940//Phenylpropanoid biosynthesis`Metabolism`Biosynthesis of other secondary metabolites;ko01100//Metabolic pathways`Metabolism`Global and overview maps;ko01110//Biosynthesis of secondary metabolites`Metabolism`Global and overview maps	KOG3178//Hydroxyindole-O-methyltransferase and related SAM-dependent methyltransferases`General function prediction only`[R]	XP_017241389.1//PREDICTED: caffeic acid 3-O-methyltransferase-like`[Daucus carota subsp. sativus]	PF00891.21//Methyltransf_2`O-methyltransferase domain	-	tr|A0A058ZXZ7|A0A058ZXZ7_EUCGR//Uncharacterized protein {ECO:0000313|EMBL:KCW46638.1} OS=Eucalyptus grandis (Flooded gum) ORFNames=EUGRSUZ_K00449 {ECO:0000313|EMBL:KCW46638.1} PE=3
BHQH00014141.gene	0.24	1.11	0.33	0.68	0	0.21	2.88	13.24	1.85	2.05	0.1	0.05	-	GO:0032259//methylation`biological_process`The process in which a methyl group is covalently attached to a molecule. [GOC:mah]	K13066//COMT`caffeic acid 3-O-methyltransferase / acetylserotonin O-methyltransferase [EC:2.1.1.68 2.1.1.4]	ko00380//Tryptophan metabolism`Metabolism`Amino acid metabolism;ko00940//Phenylpropanoid biosynthesis`Metabolism`Biosynthesis of other secondary metabolites;ko01100//Metabolic pathways`Metabolism`Global and overview maps;ko01110//Biosynthesis of secondary metabolites`Metabolism`Global and overview maps	-	BAO79379.1//hypothetical plant O-methyltransferase`[Anthriscus sylvestris]	PF08100.14//Dimerisation`Dimerisation domain;PF00891.21//Methyltransf_2`O-methyltransferase domain	-	tr|A0A024FRG4|A0A024FRG4_9APIA//Hypothetical plant O-methyltransferase {ECO:0000313|EMBL:BAO79379.1} OS=Anthriscus sylvestris PE=3
BHQH00041129.gene	0.18	0	0	0.69	0.31	0	0.44	0	0.19	0	0.3	0	-	GO:0046983//protein dimerization activity`molecular_function`The formation of a protein dimer, a macromolecular structure consists of two noncovalently associated identical or nonidentical subunits. [ISBN:0198506732];GO:0008171//O-methyltransferase activity`molecular_function`Catalysis of the transfer of a methyl group to the oxygen atom of an acceptor molecule. [GOC:ai];GO:0032259//methylation`b…	-	-	-	XP_017229707.1//PREDICTED: 3'-hydroxy-N-methyl-(S)-coclaurine 4'-O-methyltransferase-like`[Daucus carota subsp. sativus]	PF00891.21//Methyltransf_2`O-methyltransferase domain	-	tr|A0A161ZU23|A0A161ZU23_DAUCS//Uncharacterized protein {ECO:0000313|EMBL:KZM90220.1} OS=Daucus carota subsp. sativus (Carrot) ORFNames=DCAR_022415 {ECO:0000313|EMBL:KZM90220.1} PE=3
BHQH00030650.gene	0	0.08	0	0	0.35	0.09	0	0.15	0.11	0	0	0	-	GO:0046983//protein dimerization activity`molecular_function`The formation of a protein dimer, a macromolecular structure consists of two noncovalently associated identical or nonidentical subunits. [ISBN:0198506732];GO:0008171//O-methyltransferase activity`molecular_function`Catalysis of the transfer of a methyl group to the oxygen atom of an acceptor molecule. [GOC:ai];GO:0032259//methylation`b…	K13066//COMT`caffeic acid 3-O-methyltransferase / acetylserotonin O-methyltransferase [EC:2.1.1.68 2.1.1.4]	ko00380//Tryptophan metabolism`Metabolism`Amino acid metabolism;ko00940//Phenylpropanoid biosynthesis`Metabolism`Biosynthesis of other secondary metabolites;ko01100//Metabolic pathways`Metabolism`Global and overview maps;ko01110//Biosynthesis of secondary metabolites`Metabolism`Global and overview maps	-	XP_017241389.1//PREDICTED: caffeic acid 3-O-methyltransferase-like`[Daucus carota subsp. sativus]	PF08100.14//Dimerisation`Dimerisation domain;PF00891.21//Methyltransf_2`O-methyltransferase domain	-	tr|A0A165QWW8|A0A165QWW8_9APIA//Caffeic acid-O-methyltransferase {ECO:0000313|EMBL:AMY61252.1} OS=Ligusticum sinense Name=C5-COMT {ECO:0000313|EMBL:AMY61252.1} PE=2
BHQH00040855.gene	0	0.42	0	0.1	0.28	0.58	0.76	1.42	1.17	0.23	0	0	-	GO:0046983//protein dimerization activity`molecular_function`The formation of a protein dimer, a macromolecular structure consists of two noncovalently associated identical or nonidentical subunits. [ISBN:0198506732];GO:0008171//O-methyltransferase activity`molecular_function`Catalysis of the transfer of a methyl group to the oxygen atom of an acceptor molecule. [GOC:ai];GO:0032259//methylation`b…	K13066//COMT`caffeic acid 3-O-methyltransferase / acetylserotonin O-methyltransferase [EC:2.1.1.68 2.1.1.4]	ko00380//Tryptophan metabolism`Metabolism`Amino acid metabolism;ko00940//Phenylpropanoid biosynthesis`Metabolism`Biosynthesis of other secondary metabolites;ko01100//Metabolic pathways`Metabolism`Global and overview maps;ko01110//Biosynthesis of secondary metabolites`Metabolism`Global and overview maps	-	XP_017243297.1//PREDICTED: caffeic acid 3-O-methyltransferase-like`[Daucus carota subsp. sativus]	PF08100.14//Dimerisation`Dimerisation domain;PF00891.21//Methyltransf_2`O-methyltransferase domain	-	tr|A0A024FRQ7|A0A024FRQ7_9APIA//5-hydroxyconiferylaldehyde O-methyltransferase {ECO:0000313|EMBL:BAO79380.1} OS=Anthriscus sylvestris Name=CAldOMT {ECO:0000313|EMBL:BAO79380.1} PE=3
BHQH00030648.gene	30.27	3.85	0.74	0.54	0.61	5.89	4.48	0.56	0.8	0.38	0.68	0.41	-	GO:0046983//protein dimerization activity`molecular_function`The formation of a protein dimer, a macromolecular structure consists of two noncovalently associated identical or nonidentical subunits. [ISBN:0198506732];GO:0008171//O-methyltransferase activity`molecular_function`Catalysis of the transfer of a methyl group to the oxygen atom of an acceptor molecule. [GOC:ai];GO:0032259//methylation`b…	K13066//COMT`caffeic acid 3-O-methyltransferase / acetylserotonin O-methyltransferase [EC:2.1.1.68 2.1.1.4]	ko00380//Tryptophan metabolism`Metabolism`Amino acid metabolism;ko00940//Phenylpropanoid biosynthesis`Metabolism`Biosynthesis of other secondary metabolites;ko01100//Metabolic pathways`Metabolism`Global and overview maps;ko01110//Biosynthesis of secondary metabolites`Metabolism`Global and overview maps	-	XP_017241389.1//PREDICTED: caffeic acid 3-O-methyltransferase-like`[Daucus carota subsp. sativus]	PF08100.14//Dimerisation`Dimerisation domain;PF00891.21//Methyltransf_2`O-methyltransferase domain	-	tr|A0A165QWW8|A0A165QWW8_9APIA//Caffeic acid-O-methyltransferase {ECO:0000313|EMBL:AMY61252.1} OS=Ligusticum sinense Name=C5-COMT {ECO:0000313|EMBL:AMY61252.1} PE=2
BHQH00020027.gene	0	0	0	0	0	0	0	0	0	0	0	0	-	GO:0046983//protein dimerization activity`molecular_function`The formation of a protein dimer, a macromolecular structure consists of two noncovalently associated identical or nonidentical subunits. [ISBN:0198506732];GO:0008171//O-methyltransferase activity`molecular_function`Catalysis of the transfer of a methyl group to the oxygen atom of an acceptor molecule. [GOC:ai];GO:0032259//methylation`b…	K16040//ROMT`trans-resveratrol di-O-methyltransferase [EC:2.1.1.240]	ko00945//Stilbenoid, diarylheptanoid and gingerol biosynthesis`Metabolism`Biosynthesis of other secondary metabolites;ko01110//Biosynthesis of secondary metabolites`Metabolism`Global and overview maps	-	XP_017217127.1//PREDICTED: trans-resveratrol di-O-methyltransferase-like`[Daucus carota subsp. sativus]	PF08100.14//Dimerisation`Dimerisation domain;PF00891.21//Methyltransf_2`O-methyltransferase domain	-	tr|A0A164TC31|A0A164TC31_DAUCS//Uncharacterized protein {ECO:0000313|EMBL:KZM87334.1} OS=Daucus carota subsp. sativus (Carrot) ORFNames=DCAR_024468 {ECO:0000313|EMBL:KZM87334.1} PE=3
BHQH00030655.gene	20.88	7.9	29.96	4.1	0.35	4.29	14.47	28.91	18.7	25.97	0	0	-	GO:0046983//protein dimerization activity`molecular_function`The formation of a protein dimer, a macromolecular structure consists of two noncovalently associated identical or nonidentical subunits. [ISBN:0198506732];GO:0008171//O-methyltransferase activity`molecular_function`Catalysis of the transfer of a methyl group to the oxygen atom of an acceptor molecule. [GOC:ai];GO:0032259//methylation`b…	K13066//COMT`caffeic acid 3-O-methyltransferase / acetylserotonin O-methyltransferase [EC:2.1.1.68 2.1.1.4]	ko00380//Tryptophan metabolism`Metabolism`Amino acid metabolism;ko00940//Phenylpropanoid biosynthesis`Metabolism`Biosynthesis of other secondary metabolites;ko01100//Metabolic pathways`Metabolism`Global and overview maps;ko01110//Biosynthesis of secondary metabolites`Metabolism`Global and overview maps	-	AMY61252.1//caffeic acid-O-methyltransferase`[Ligusticum sinense]	PF08100.14//Dimerisation`Dimerisation domain;PF00891.21//Methyltransf_2`O-methyltransferase domain	-	tr|A0A165QWW8|A0A165QWW8_9APIA//Caffeic acid-O-methyltransferase {ECO:0000313|EMBL:AMY61252.1} OS=Ligusticum sinense Name=C5-COMT {ECO:0000313|EMBL:AMY61252.1} PE=2
BHQH00028328.gene	11.9	17.66	63.4	5.9	12.91	4.68	34.46	12.15	36.89	13.72	23.21	17.74	-	GO:0046983//protein dimerization activity`molecular_function`The formation of a protein dimer, a macromolecular structure consists of two noncovalently associated identical or nonidentical subunits. [ISBN:0198506732];GO:0008171//O-methyltransferase activity`molecular_function`Catalysis of the transfer of a methyl group to the oxygen atom of an acceptor molecule. [GOC:ai];GO:0032259//methylation`b…	-	-	-	XP_017258031.1//PREDICTED: (R,S)-reticuline 7-O-methyltransferase-like`[Daucus carota subsp. sativus]	PF08100.14//Dimerisation`Dimerisation domain;PF00891.21//Methyltransf_2`O-methyltransferase domain	-	tr|A0A161ZU23|A0A161ZU23_DAUCS//Uncharacterized protein {ECO:0000313|EMBL:KZM90220.1} OS=Daucus carota subsp. sativus (Carrot) ORFNames=DCAR_022415 {ECO:0000313|EMBL:KZM90220.1} PE=3
BHQH00031907.gene	0.76	4.07	0.88	0.19	0.08	0.52	3.61	3.88	4.76	0.39	1.69	1.28	-	GO:0046983//protein dimerization activity`molecular_function`The formation of a protein dimer, a macromolecular structure consists of two noncovalently associated identical or nonidentical subunits. [ISBN:0198506732];GO:0008171//O-methyltransferase activity`molecular_function`Catalysis of the transfer of a methyl group to the oxygen atom of an acceptor molecule. [GOC:ai];GO:0032259//methylation`b…	K13066//COMT`caffeic acid 3-O-methyltransferase / acetylserotonin O-methyltransferase [EC:2.1.1.68 2.1.1.4]	ko00380//Tryptophan metabolism`Metabolism`Amino acid metabolism;ko00940//Phenylpropanoid biosynthesis`Metabolism`Biosynthesis of other secondary metabolites;ko01100//Metabolic pathways`Metabolism`Global and overview maps;ko01110//Biosynthesis of secondary metabolites`Metabolism`Global and overview maps	-	XP_017241389.1//PREDICTED: caffeic acid 3-O-methyltransferase-like`[Daucus carota subsp. sativus]	PF08100.14//Dimerisation`Dimerisation domain;PF00891.21//Methyltransf_2`O-methyltransferase domain	-	tr|A0A165QWW8|A0A165QWW8_9APIA//Caffeic acid-O-methyltransferase {ECO:0000313|EMBL:AMY61252.1} OS=Ligusticum sinense Name=C5-COMT {ECO:0000313|EMBL:AMY61252.1} PE=2
BHQH00030651.gene	0	0	0	0	0	0	0	0	0	0	0	0	-	GO:0046983//protein dimerization activity`molecular_function`The formation of a protein dimer, a macromolecular structure consists of two noncovalently associated identical or nonidentical subunits. [ISBN:0198506732];GO:0008171//O-methyltransferase activity`molecular_function`Catalysis of the transfer of a methyl group to the oxygen atom of an acceptor molecule. [GOC:ai];GO:0032259//methylation`b…	K13066//COMT`caffeic acid 3-O-methyltransferase / acetylserotonin O-methyltransferase [EC:2.1.1.68 2.1.1.4]	ko00380//Tryptophan metabolism`Metabolism`Amino acid metabolism;ko00940//Phenylpropanoid biosynthesis`Metabolism`Biosynthesis of other secondary metabolites;ko01100//Metabolic pathways`Metabolism`Global and overview maps;ko01110//Biosynthesis of secondary metabolites`Metabolism`Global and overview maps	-	AMY61252.1//caffeic acid-O-methyltransferase`[Ligusticum sinense]	PF00891.21//Methyltransf_2`O-methyltransferase domain	-	tr|A0A165QWW8|A0A165QWW8_9APIA//Caffeic acid-O-methyltransferase {ECO:0000313|EMBL:AMY61252.1} OS=Ligusticum sinense Name=C5-COMT {ECO:0000313|EMBL:AMY61252.1} PE=2
BHQH00003499.gene	0.45	0.39	0.23	0.41	8.73	0.9	0.18	7.7	0.33	4.85	0.22	0	-	GO:0046983//protein dimerization activity`molecular_function`The formation of a protein dimer, a macromolecular structure consists of two noncovalently associated identical or nonidentical subunits. [ISBN:0198506732];GO:0008171//O-methyltransferase activity`molecular_function`Catalysis of the transfer of a methyl group to the oxygen atom of an acceptor molecule. [GOC:ai];GO:0032259//methylation`b…	K13066//COMT`caffeic acid 3-O-methyltransferase / acetylserotonin O-methyltransferase [EC:2.1.1.68 2.1.1.4]	ko00380//Tryptophan metabolism`Metabolism`Amino acid metabolism;ko00940//Phenylpropanoid biosynthesis`Metabolism`Biosynthesis of other secondary metabolites;ko01100//Metabolic pathways`Metabolism`Global and overview maps;ko01110//Biosynthesis of secondary metabolites`Metabolism`Global and overview maps	-	BAO79384.1//thujaplicatin O-methyltransferase`[Anthriscus sylvestris]	PF08100.14//Dimerisation`Dimerisation domain;PF00891.21//Methyltransf_2`O-methyltransferase domain	-	tr|A0A024FRG9|A0A024FRG9_9APIA//Thujaplicatin O-methyltransferase {ECO:0000313|EMBL:BAO79384.1} OS=Anthriscus sylvestris Name=TJOMT {ECO:0000313|EMBL:BAO79384.1} PE=3
BHQH00030658.gene	0	0	0	0	0	0	0	0	0	0	0	0	-	GO:0046983//protein dimerization activity`molecular_function`The formation of a protein dimer, a macromolecular structure consists of two noncovalently associated identical or nonidentical subunits. [ISBN:0198506732];GO:0008171//O-methyltransferase activity`molecular_function`Catalysis of the transfer of a methyl group to the oxygen atom of an acceptor molecule. [GOC:ai];GO:0032259//methylation`b…	K13066//COMT`caffeic acid 3-O-methyltransferase / acetylserotonin O-methyltransferase [EC:2.1.1.68 2.1.1.4]	ko00380//Tryptophan metabolism`Metabolism`Amino acid metabolism;ko00940//Phenylpropanoid biosynthesis`Metabolism`Biosynthesis of other secondary metabolites;ko01100//Metabolic pathways`Metabolism`Global and overview maps;ko01110//Biosynthesis of secondary metabolites`Metabolism`Global and overview maps	-	AMY61252.1//caffeic acid-O-methyltransferase`[Ligusticum sinense]	PF00891.21//Methyltransf_2`O-methyltransferase domain	-	tr|A0A165QWW8|A0A165QWW8_9APIA//Caffeic acid-O-methyltransferase {ECO:0000313|EMBL:AMY61252.1} OS=Ligusticum sinense Name=C5-COMT {ECO:0000313|EMBL:AMY61252.1} PE=2
BHQH00030649.gene	15.82	16.11	18.86	0.74	17.31	5.41	37.69	21.46	23.35	41.37	0.16	0.83	-	GO:0046983//protein dimerization activity`molecular_function`The formation of a protein dimer, a macromolecular structure consists of two noncovalently associated identical or nonidentical subunits. [ISBN:0198506732];GO:0008171//O-methyltransferase activity`molecular_function`Catalysis of the transfer of a methyl group to the oxygen atom of an acceptor molecule. [GOC:ai];GO:0032259//methylation`b…	K13066//COMT`caffeic acid 3-O-methyltransferase / acetylserotonin O-methyltransferase [EC:2.1.1.68 2.1.1.4]	ko00380//Tryptophan metabolism`Metabolism`Amino acid metabolism;ko00940//Phenylpropanoid biosynthesis`Metabolism`Biosynthesis of other secondary metabolites;ko01100//Metabolic pathways`Metabolism`Global and overview maps;ko01110//Biosynthesis of secondary metabolites`Metabolism`Global and overview maps	-	AMY61252.1//caffeic acid-O-methyltransferase`[Ligusticum sinense]	PF08100.14//Dimerisation`Dimerisation domain;PF00891.21//Methyltransf_2`O-methyltransferase domain	-	tr|A0A165QWW8|A0A165QWW8_9APIA//Caffeic acid-O-methyltransferase {ECO:0000313|EMBL:AMY61252.1} OS=Ligusticum sinense Name=C5-COMT {ECO:0000313|EMBL:AMY61252.1} PE=2
BHQH00041127.gene	47.06	6.96	71.24	1.13	2.92	0.58	75.26	111.57	98.65	35.11	0.12	2.23	-	GO:0046983//protein dimerization activity`molecular_function`The formation of a protein dimer, a macromolecular structure consists of two noncovalently associated identical or nonidentical subunits. [ISBN:0198506732];GO:0008171//O-methyltransferase activity`molecular_function`Catalysis of the transfer of a methyl group to the oxygen atom of an acceptor molecule. [GOC:ai];GO:0032259//methylation`b…	-	-	-	XP_017243401.1//PREDICTED: 3'-hydroxy-N-methyl-(S)-coclaurine 4'-O-methyltransferase 2-like`[Daucus carota subsp. sativus]	PF08100.14//Dimerisation`Dimerisation domain;PF00891.21//Methyltransf_2`O-methyltransferase domain	-	tr|A0A161ZU23|A0A161ZU23_DAUCS//Uncharacterized protein {ECO:0000313|EMBL:KZM90220.1} OS=Daucus carota subsp. sativus (Carrot) ORFNames=DCAR_022415 {ECO:0000313|EMBL:KZM90220.1} PE=3
BHQH00030636.gene	0	0.08	0	0.08	0	0	0	0	0	0.03	0	0.11	-	GO:0046983//protein dimerization activity`molecular_function`The formation of a protein dimer, a macromolecular structure consists of two noncovalently associated identical or nonidentical subunits. [ISBN:0198506732];GO:0008171//O-methyltransferase activity`molecular_function`Catalysis of the transfer of a methyl group to the oxygen atom of an acceptor molecule. [GOC:ai];GO:0032259//methylation`b…	K13066//COMT`caffeic acid 3-O-methyltransferase / acetylserotonin O-methyltransferase [EC:2.1.1.68 2.1.1.4]	ko00380//Tryptophan metabolism`Metabolism`Amino acid metabolism;ko00940//Phenylpropanoid biosynthesis`Metabolism`Biosynthesis of other secondary metabolites;ko01100//Metabolic pathways`Metabolism`Global and overview maps;ko01110//Biosynthesis of secondary metabolites`Metabolism`Global and overview maps	-	XP_017241389.1//PREDICTED: caffeic acid 3-O-methyltransferase-like`[Daucus carota subsp. sativus]	PF08100.14//Dimerisation`Dimerisation domain;PF00891.21//Methyltransf_2`O-methyltransferase domain	-	tr|A0A165QWW8|A0A165QWW8_9APIA//Caffeic acid-O-methyltransferase {ECO:0000313|EMBL:AMY61252.1} OS=Ligusticum sinense Name=C5-COMT {ECO:0000313|EMBL:AMY61252.1} PE=2
BHQH00025634.gene	30.18	77.9	94.14	54.6	12.49	29.59	41.6	94.62	41.44	56.64	299.95	124.89	-	GO:0102084//L-dopa O-methyltransferase activity`molecular_function`Catalysis of the reaction: L-dopa + S-adenosyl-L-methionine <=> 3-O-methyldopa + S-adenosyl-L-homocysteine + H+. [EC:2.1.1.6, GOC:pz];GO:0016206//catechol O-methyltransferase activity`molecular_function`Catalysis of the reaction: S-adenosyl-L-methionine + a catechol = S-adenosyl-L-homocysteine + a guaiacol. [EC:2.1.1.6];GO:0042542…	K13066//COMT`caffeic acid 3-O-methyltransferase / acetylserotonin O-methyltransferase [EC:2.1.1.68 2.1.1.4]	ko00380//Tryptophan metabolism`Metabolism`Amino acid metabolism;ko00940//Phenylpropanoid biosynthesis`Metabolism`Biosynthesis of other secondary metabolites;ko01100//Metabolic pathways`Metabolism`Global and overview maps;ko01110//Biosynthesis of secondary metabolites`Metabolism`Global and overview maps	-	QCO31674.1//caffeic acid O-methyltransferase-like protein, partial`[Peucedanum praeruptorum]	PF08100.14//Dimerisation`Dimerisation domain;PF00891.21//Methyltransf_2`O-methyltransferase domain	-	sp|A0A4P8DY91|COMTS_PEUPR//Esculetin O-methyltransferase {ECO:0000303|PubMed:30934718} EC=2.1.1.- {ECO:0000255|PROSITE-ProRule:PRU01020, ECO:0000269|PubMed:30934718} Bergaptol O-methyltransferase {ECO:0000303|PubMed:30934718} EC=2.1.1.69 {ECO:0000269|PubMed:30934718} Isoscopoletin O-methyltransferase {ECO:0000303|PubMed:30934718} EC=2.1.1.- {ECO:0000269|PubMed:30934718} Scopoletin O-methyltransfe…
BHQH00003500.gene	0.56	2.7	1.73	2.78	1.01	1.32	1.24	1.94	2.86	0.05	0.06	0.34	-	GO:0046983//protein dimerization activity`molecular_function`The formation of a protein dimer, a macromolecular structure consists of two noncovalently associated identical or nonidentical subunits. [ISBN:0198506732];GO:0008171//O-methyltransferase activity`molecular_function`Catalysis of the transfer of a methyl group to the oxygen atom of an acceptor molecule. [GOC:ai];GO:0032259//methylation`b…	K13066//COMT`caffeic acid 3-O-methyltransferase / acetylserotonin O-methyltransferase [EC:2.1.1.68 2.1.1.4]	ko00380//Tryptophan metabolism`Metabolism`Amino acid metabolism;ko00940//Phenylpropanoid biosynthesis`Metabolism`Biosynthesis of other secondary metabolites;ko01100//Metabolic pathways`Metabolism`Global and overview maps;ko01110//Biosynthesis of secondary metabolites`Metabolism`Global and overview maps	-	XP_017241790.1//PREDICTED: caffeic acid 3-O-methyltransferase-like`[Daucus carota subsp. sativus]	PF08100.14//Dimerisation`Dimerisation domain;PF00891.21//Methyltransf_2`O-methyltransferase domain	-	tr|A0A166FJY4|A0A166FJY4_DAUCS//Uncharacterized protein {ECO:0000313|EMBL:KZN07862.1} OS=Daucus carota subsp. sativus (Carrot) ORFNames=DCAR_000531 {ECO:0000313|EMBL:KZN07862.1} PE=3
BHQH00025095.gene	9.6	13.79	2.47	1.72	1.32	0.77	8.51	15.82	7.44	3.87	9.3	5.16	-	GO:0032259//methylation`biological_process`The process in which a methyl group is covalently attached to a molecule. [GOC:mah]	K13066//COMT`caffeic acid 3-O-methyltransferase / acetylserotonin O-methyltransferase [EC:2.1.1.68 2.1.1.4]	ko00380//Tryptophan metabolism`Metabolism`Amino acid metabolism;ko00940//Phenylpropanoid biosynthesis`Metabolism`Biosynthesis of other secondary metabolites;ko01100//Metabolic pathways`Metabolism`Global and overview maps;ko01110//Biosynthesis of secondary metabolites`Metabolism`Global and overview maps	-	XP_017242006.1//PREDICTED: trans-anol O-methyltransferase 1-like`[Daucus carota subsp. sativus]	PF08100.14//Dimerisation`Dimerisation domain;PF00891.21//Methyltransf_2`O-methyltransferase domain	-	tr|A0A172WBP3|A0A172WBP3_DAUCA//Caffeic acid O-methyltransferase {ECO:0000313|EMBL:ANF06871.1} OS=Daucus carota subsp. carota PE=2
BHQH00037932.gene	0	0.94	0	0.11	0	0	0	0.05	0	0	0.07	0	-	GO:0008168//methyltransferase activity`molecular_function`Catalysis of the transfer of a methyl group to an acceptor molecule. [ISBN:0198506732];GO:0032259//methylation`biological_process`The process in which a methyl group is covalently attached to a molecule. [GOC:mah]	-	-	-	XP_017244112.1//PREDICTED: uncharacterized protein LOC108215980`[Daucus carota subsp. sativus]	PF01209.21//Ubie_methyltran`ubiE/COQ5 methyltransferase family;PF00891.21//Methyltransf_2`O-methyltransferase domain;PF05175.17//MTS`Methyltransferase small domain;PF13489.9//Methyltransf_23`Methyltransferase domain;PF13649.9//Methyltransf_25`Methyltransferase domain;PF13847.9//Methyltransf_31`Methyltransferase domain;PF08242.15//Methyltransf_12`Methyltransferase domain;PF08241.15//Methyltransf_1…	-	tr|A0A830B0G5|A0A830B0G5_9LAMI//Demethylmenaquinone methyltransferase {ECO:0000313|EMBL:GFP78762.1} OS=Phtheirospermum japonicum ORFNames=PHJA_000019700 {ECO:0000313|EMBL:GFP78762.1} PE=4
BHQH00041126.gene	8.32	1.14	3.01	0.4	0.21	0.65	3.34	12.44	3.08	1.17	0.73	2.53	-	GO:0046983//protein dimerization activity`molecular_function`The formation of a protein dimer, a macromolecular structure consists of two noncovalently associated identical or nonidentical subunits. [ISBN:0198506732];GO:0008171//O-methyltransferase activity`molecular_function`Catalysis of the transfer of a methyl group to the oxygen atom of an acceptor molecule. [GOC:ai];GO:0032259//methylation`b…	-	-	-	XP_017243401.1//PREDICTED: 3'-hydroxy-N-methyl-(S)-coclaurine 4'-O-methyltransferase 2-like`[Daucus carota subsp. sativus]	PF08100.14//Dimerisation`Dimerisation domain;PF00891.21//Methyltransf_2`O-methyltransferase domain	-	tr|A0A161ZU23|A0A161ZU23_DAUCS//Uncharacterized protein {ECO:0000313|EMBL:KZM90220.1} OS=Daucus carota subsp. sativus (Carrot) ORFNames=DCAR_022415 {ECO:0000313|EMBL:KZM90220.1} PE=3
BHQH00036391.gene	88.75	2.86	3.02	17.48	4.52	17.27	4.88	17.92	1.6	29.65	6.08	6.31	-	GO:0046983//protein dimerization activity`molecular_function`The formation of a protein dimer, a macromolecular structure consists of two noncovalently associated identical or nonidentical subunits. [ISBN:0198506732];GO:0008171//O-methyltransferase activity`molecular_function`Catalysis of the transfer of a methyl group to the oxygen atom of an acceptor molecule. [GOC:ai];GO:0032259//methylation`b…	K13066//COMT`caffeic acid 3-O-methyltransferase / acetylserotonin O-methyltransferase [EC:2.1.1.68 2.1.1.4]	ko00380//Tryptophan metabolism`Metabolism`Amino acid metabolism;ko00940//Phenylpropanoid biosynthesis`Metabolism`Biosynthesis of other secondary metabolites;ko01100//Metabolic pathways`Metabolism`Global and overview maps;ko01110//Biosynthesis of secondary metabolites`Metabolism`Global and overview maps	-	A8J6X1.1//RecName: Full=Bergaptol O-methyltransferase; Short=BMT`[Glehnia littoralis]	PF08100.14//Dimerisation`Dimerisation domain;PF00891.21//Methyltransf_2`O-methyltransferase domain	-	sp|A8J6X1|BMT_GLELI//Bergaptol O-methyltransferase {ECO:0000312|EMBL:BAF81987.1} Short=BMT {ECO:0000303|PubMed:18974989} EC=2.1.1.69 OS=Glehnia littoralis (Beach silvertop) (Phellopterus littoralis) Name=BMT {ECO:0000312|EMBL:BAF81987.1} PE=1
BHQH00030641.gene	4.15	16.36	0.2	0.32	2.12	0.3	5.25	16.36	1.11	15.31	0.43	0.36	-	GO:0046983//protein dimerization activity`molecular_function`The formation of a protein dimer, a macromolecular structure consists of two noncovalently associated identical or nonidentical subunits. [ISBN:0198506732];GO:0008171//O-methyltransferase activity`molecular_function`Catalysis of the transfer of a methyl group to the oxygen atom of an acceptor molecule. [GOC:ai];GO:0032259//methylation`b…	K13066//COMT`caffeic acid 3-O-methyltransferase / acetylserotonin O-methyltransferase [EC:2.1.1.68 2.1.1.4]	ko00380//Tryptophan metabolism`Metabolism`Amino acid metabolism;ko00940//Phenylpropanoid biosynthesis`Metabolism`Biosynthesis of other secondary metabolites;ko01100//Metabolic pathways`Metabolism`Global and overview maps;ko01110//Biosynthesis of secondary metabolites`Metabolism`Global and overview maps	-	XP_017241389.1//PREDICTED: caffeic acid 3-O-methyltransferase-like`[Daucus carota subsp. sativus]	PF08100.14//Dimerisation`Dimerisation domain;PF00891.21//Methyltransf_2`O-methyltransferase domain	-	tr|A0A165QWW8|A0A165QWW8_9APIA//Caffeic acid-O-methyltransferase {ECO:0000313|EMBL:AMY61252.1} OS=Ligusticum sinense Name=C5-COMT {ECO:0000313|EMBL:AMY61252.1} PE=2
BHQH00030642.gene	0	0	0	0	0	0	0	0	0	0	0	0	-	GO:0047763//caffeate O-methyltransferase activity`molecular_function`Catalysis of the reaction: S-adenosyl-L-methionine + 3,4-dihydroxy-trans-cinnamate = S-adenosyl-L-homocysteine + 3-methoxy-4-hydroxy-trans-cinnamate. [EC:2.1.1.68, MetaCyc:CAFFEATE-O-METHYLTRANSFERASE-RXN];GO:0032259//methylation`biological_process`The process in which a methyl group is covalently attached to a molecule. [GOC:ma…	K13066//COMT`caffeic acid 3-O-methyltransferase / acetylserotonin O-methyltransferase [EC:2.1.1.68 2.1.1.4]	ko00380//Tryptophan metabolism`Metabolism`Amino acid metabolism;ko00940//Phenylpropanoid biosynthesis`Metabolism`Biosynthesis of other secondary metabolites;ko01100//Metabolic pathways`Metabolism`Global and overview maps;ko01110//Biosynthesis of secondary metabolites`Metabolism`Global and overview maps	-	XP_017241391.1//PREDICTED: caffeic acid 3-O-methyltransferase-like`[Daucus carota subsp. sativus]	PF00891.21//Methyltransf_2`O-methyltransferase domain	-	tr|A0A5B6YVH5|A0A5B6YVH5_DAVIN//Putative caffeic acid O-methyltransferase {ECO:0000313|EMBL:MPA35854.1} EC=2.1.1.68 {ECO:0000313|EMBL:MPA35854.1} OS=Davidia involucrata (Dove tree) ORFNames=Din_005295 {ECO:0000313|EMBL:MPA35854.1} PE=3
BHQH00026950.gene	0	0	0.14	0	0.4	0	0	0	0	0.13	0	0	-	GO:0032259//methylation`biological_process`The process in which a methyl group is covalently attached to a molecule. [GOC:mah]	K13066//COMT`caffeic acid 3-O-methyltransferase / acetylserotonin O-methyltransferase [EC:2.1.1.68 2.1.1.4]	ko00380//Tryptophan metabolism`Metabolism`Amino acid metabolism;ko00940//Phenylpropanoid biosynthesis`Metabolism`Biosynthesis of other secondary metabolites;ko01100//Metabolic pathways`Metabolism`Global and overview maps;ko01110//Biosynthesis of secondary metabolites`Metabolism`Global and overview maps	-	AAR24095.1//caffeic acid O-methyltransferase-like protein`[Ammi majus]	PF08100.14//Dimerisation`Dimerisation domain;PF00891.21//Methyltransf_2`O-methyltransferase domain	-	tr|Q6T1F4|Q6T1F4_AMMMJ//Caffeic acid O-methyltransferase-like protein {ECO:0000313|EMBL:AAR24095.1} OS=Ammi majus (Bishop's weed) PE=2
BHQH00036390.gene	21.11	6.34	4.98	26.82	5.4	8.82	19.15	48.01	8.01	16.26	11.54	25.08	-	GO:0046983//protein dimerization activity`molecular_function`The formation of a protein dimer, a macromolecular structure consists of two noncovalently associated identical or nonidentical subunits. [ISBN:0198506732];GO:0008171//O-methyltransferase activity`molecular_function`Catalysis of the transfer of a methyl group to the oxygen atom of an acceptor molecule. [GOC:ai];GO:0032259//methylation`b…	K13066//COMT`caffeic acid 3-O-methyltransferase / acetylserotonin O-methyltransferase [EC:2.1.1.68 2.1.1.4]	ko00380//Tryptophan metabolism`Metabolism`Amino acid metabolism;ko00940//Phenylpropanoid biosynthesis`Metabolism`Biosynthesis of other secondary metabolites;ko01100//Metabolic pathways`Metabolism`Global and overview maps;ko01110//Biosynthesis of secondary metabolites`Metabolism`Global and overview maps	-	A8J6X1.1//RecName: Full=Bergaptol O-methyltransferase; Short=BMT`[Glehnia littoralis];AEO21927.1//bergaptol-O-methyltransferase`[Angelica dahurica]	PF08100.14//Dimerisation`Dimerisation domain;PF00891.21//Methyltransf_2`O-methyltransferase domain	-	sp|A8J6X1|BMT_GLELI//Bergaptol O-methyltransferase {ECO:0000312|EMBL:BAF81987.1} Short=BMT {ECO:0000303|PubMed:18974989} EC=2.1.1.69 OS=Glehnia littoralis (Beach silvertop) (Phellopterus littoralis) Name=BMT {ECO:0000312|EMBL:BAF81987.1} PE=1;tr|J9PHM5|J9PHM5_9APIA//Bergaptol-O-methyltransferase {ECO:0000313|EMBL:AEO21927.1} EC=2.1.1.69 {ECO:0000313|EMBL:AEO21927.1} OS=Angelica dahurica PE=2

## Sheet: PRX
ID	C1	C2	C3	C4	C5	C6	D1	D2	D3	D4	D5	D6	gene_name	go	kegg	pathway	cog	nr	pfam	tf	uniprot
BHQH00004504.gene	2.51	2.65	0.19	0.13	0	0	0.45	5.02	3.04	1.26	0	0.24	-	GO:0020037//heme binding`molecular_function`Binding to a heme, a compound composed of iron complexed in a porphyrin (tetrapyrrole) ring. [GOC:ai];GO:0006979//response to oxidative stress`biological_process`Any process that results in a change in state or activity of a cell or an organism (in terms of movement, secretion, enzyme production, gene expression, etc.) as a result of oxidative stress, a…	K00430//E1.11.1.7`peroxidase [EC:1.11.1.7]	ko00940//Phenylpropanoid biosynthesis`Metabolism`Biosynthesis of other secondary metabolites;ko01100//Metabolic pathways`Metabolism`Global and overview maps;ko01110//Biosynthesis of secondary metabolites`Metabolism`Global and overview maps	-	XP_017240927.1//PREDICTED: peroxidase N1-like`[Daucus carota subsp. sativus]	PF00141.26//peroxidase`Peroxidase	-	tr|A0A5J5BRH0|A0A5J5BRH0_9ASTE//Peroxidase {ECO:0000256|ARBA:ARBA00012313, ECO:0000256|RuleBase:RU362060} EC=1.11.1.7 {ECO:0000256|ARBA:ARBA00012313, ECO:0000256|RuleBase:RU362060} OS=Nyssa sinensis ORFNames=F0562_020379 {ECO:0000313|EMBL:KAA8545595.1} PE=3
BHQH00028633.gene	0	0	0	0	0	0	0	0	0	0	0	0	-	GO:0020037//heme binding`molecular_function`Binding to a heme, a compound composed of iron complexed in a porphyrin (tetrapyrrole) ring. [GOC:ai];GO:0016788//hydrolase activity, acting on ester bonds`molecular_function`Catalysis of the hydrolysis of any ester bond. [GOC:jl];GO:0004601//peroxidase activity`molecular_function`Catalysis of the reaction: donor + hydrogen peroxide = oxidized donor + 2…	K00430//E1.11.1.7`peroxidase [EC:1.11.1.7]	ko00940//Phenylpropanoid biosynthesis`Metabolism`Biosynthesis of other secondary metabolites;ko01100//Metabolic pathways`Metabolism`Global and overview maps;ko01110//Biosynthesis of secondary metabolites`Metabolism`Global and overview maps	-	XP_017244644.1//PREDICTED: peroxidase 47`[Daucus carota subsp. sativus]	PF00141.26//peroxidase`Peroxidase	-	tr|A0A162AD41|A0A162AD41_DAUCS//Peroxidase {ECO:0000256|ARBA:ARBA00012313} EC=1.11.1.7 {ECO:0000256|ARBA:ARBA00012313} OS=Daucus carota subsp. sativus (Carrot) ORFNames=DCAR_013186 {ECO:0000313|EMBL:KZM99452.1} PE=3
BHQH00009095.gene	693.88	559.1	339.74	283	552.9	473.67	783.97	609.91	403.54	461.48	499.01	500.26	-	GO:0005737//cytoplasm`cellular_component`The contents of a cell excluding the plasma membrane and nucleus, but including other subcellular structures. [ISBN:0198547684];GO:0034599//cellular response to oxidative stress`biological_process`Any process that results in a change in state or activity of a cell (in terms of movement, secretion, enzyme production, gene expression, etc.) as a result of ox…	K00434//E1.11.1.11`L-ascorbate peroxidase [EC:1.11.1.11]	ko00053//Ascorbate and aldarate metabolism`Metabolism`Carbohydrate metabolism;ko00480//Glutathione metabolism`Metabolism`Metabolism of other amino acids;ko01100//Metabolic pathways`Metabolism`Global and overview maps	-	XP_017231117.1//PREDICTED: L-ascorbate peroxidase, cytosolic-like`[Daucus carota subsp. sativus]	PF00141.26//peroxidase`Peroxidase	-	tr|A0A166DFE9|A0A166DFE9_DAUCS//PEROXIDASE_4 domain-containing protein {ECO:0000259|PROSITE:PS50873} OS=Daucus carota subsp. sativus (Carrot) ORFNames=DCAR_006029 {ECO:0000313|EMBL:KZN05192.1} PE=3
BHQH00020107.gene	1.31	5.52	9.07	11.12	0.22	1.6	7.93	12.67	9.34	0.38	0.11	0.62	-	GO:0020037//heme binding`molecular_function`Binding to a heme, a compound composed of iron complexed in a porphyrin (tetrapyrrole) ring. [GOC:ai];GO:0006979//response to oxidative stress`biological_process`Any process that results in a change in state or activity of a cell or an organism (in terms of movement, secretion, enzyme production, gene expression, etc.) as a result of oxidative stress, a…	K00430//E1.11.1.7`peroxidase [EC:1.11.1.7]	ko00940//Phenylpropanoid biosynthesis`Metabolism`Biosynthesis of other secondary metabolites;ko01100//Metabolic pathways`Metabolism`Global and overview maps;ko01110//Biosynthesis of secondary metabolites`Metabolism`Global and overview maps	-	XP_017216888.1//PREDICTED: peroxidase 11`[Daucus carota subsp. sativus]	PF00141.26//peroxidase`Peroxidase	-	tr|A0A161ZI91|A0A161ZI91_DAUCS//Peroxidase {ECO:0000256|ARBA:ARBA00012313, ECO:0000256|RuleBase:RU362060} EC=1.11.1.7 {ECO:0000256|ARBA:ARBA00012313, ECO:0000256|RuleBase:RU362060} OS=Daucus carota subsp. sativus (Carrot) ORFNames=DCAR_023726 {ECO:0000313|EMBL:KZM86592.1} PE=3
BHQH00005399.gene	1.87	0.17	0.07	0.42	0.13	0.26	0	5.66	0.15	2.15	0.08	6.74	-	GO:0020037//heme binding`molecular_function`Binding to a heme, a compound composed of iron complexed in a porphyrin (tetrapyrrole) ring. [GOC:ai];GO:0006979//response to oxidative stress`biological_process`Any process that results in a change in state or activity of a cell or an organism (in terms of movement, secretion, enzyme production, gene expression, etc.) as a result of oxidative stress, a…	K00430//E1.11.1.7`peroxidase [EC:1.11.1.7]	ko00940//Phenylpropanoid biosynthesis`Metabolism`Biosynthesis of other secondary metabolites;ko01100//Metabolic pathways`Metabolism`Global and overview maps;ko01110//Biosynthesis of secondary metabolites`Metabolism`Global and overview maps	-	KZM88899.1//hypothetical protein DCAR_025974`[Daucus carota subsp. sativus]	PF00141.26//peroxidase`Peroxidase	-	tr|A0A161Y8W8|A0A161Y8W8_DAUCS//Peroxidase {ECO:0000256|ARBA:ARBA00012313, ECO:0000256|RuleBase:RU362060} EC=1.11.1.7 {ECO:0000256|ARBA:ARBA00012313, ECO:0000256|RuleBase:RU362060} OS=Daucus carota subsp. sativus (Carrot) ORFNames=DCAR_025974 {ECO:0000313|EMBL:KZM88899.1} PE=3
BHQH00017842.gene	757.66	1254.43	1698.79	99.95	104.12	130.66	1087.49	1335.19	988.41	844.45	537.33	454.94	-	GO:0005737//cytoplasm`cellular_component`The contents of a cell excluding the plasma membrane and nucleus, but including other subcellular structures. [ISBN:0198547684];GO:0034599//cellular response to oxidative stress`biological_process`Any process that results in a change in state or activity of a cell (in terms of movement, secretion, enzyme production, gene expression, etc.) as a result of ox…	K00434//E1.11.1.11`L-ascorbate peroxidase [EC:1.11.1.11]	ko00053//Ascorbate and aldarate metabolism`Metabolism`Carbohydrate metabolism;ko00480//Glutathione metabolism`Metabolism`Metabolism of other amino acids;ko01100//Metabolic pathways`Metabolism`Global and overview maps	-	AAF22246.1//ascorbate peroxidase`[Spuriopimpinella brachycarpa]	PF00141.26//peroxidase`Peroxidase	-	tr|Q9SED0|Q9SED0_PIMBR//Ascorbate peroxidase {ECO:0000313|EMBL:AAF22246.1} OS=Pimpinella brachycarpa (Chamnamul) (Spuriopimpinella brachycarpa) Name=APX {ECO:0000313|EMBL:AAF22246.1} PE=2
BHQH00040688.gene	3.62	2.81	1.28	18.66	25.65	26.58	2.58	4.28	1.38	19.67	324.95	315.98	-	GO:0020037//heme binding`molecular_function`Binding to a heme, a compound composed of iron complexed in a porphyrin (tetrapyrrole) ring. [GOC:ai];GO:0006979//response to oxidative stress`biological_process`Any process that results in a change in state or activity of a cell or an organism (in terms of movement, secretion, enzyme production, gene expression, etc.) as a result of oxidative stress, a…	K00430//E1.11.1.7`peroxidase [EC:1.11.1.7]	ko00940//Phenylpropanoid biosynthesis`Metabolism`Biosynthesis of other secondary metabolites;ko01100//Metabolic pathways`Metabolism`Global and overview maps;ko01110//Biosynthesis of secondary metabolites`Metabolism`Global and overview maps	-	XP_017229533.1//PREDICTED: peroxidase 17`[Daucus carota subsp. sativus]	PF00141.26//peroxidase`Peroxidase	-	tr|A0A166I7B0|A0A166I7B0_DAUCS//Peroxidase {ECO:0000256|ARBA:ARBA00012313, ECO:0000256|RuleBase:RU362060} EC=1.11.1.7 {ECO:0000256|ARBA:ARBA00012313, ECO:0000256|RuleBase:RU362060} OS=Daucus carota subsp. sativus (Carrot) ORFNames=DCAR_003476 {ECO:0000313|EMBL:KZN10820.1} PE=3
BHQH00037537.gene	0.67	1.31	0.07	0.28	0.06	0	0.78	1.67	0.23	0.98	0	0.19	-	-	K00430//E1.11.1.7`peroxidase [EC:1.11.1.7]	ko00940//Phenylpropanoid biosynthesis`Metabolism`Biosynthesis of other secondary metabolites;ko01100//Metabolic pathways`Metabolism`Global and overview maps;ko01110//Biosynthesis of secondary metabolites`Metabolism`Global and overview maps	-	XP_017255561.1//PREDICTED: peroxidase P7-like`[Daucus carota subsp. sativus]	PF00141.26//peroxidase`Peroxidase	-	tr|A0A843U010|A0A843U010_COLES//Peroxidase {ECO:0000256|ARBA:ARBA00012313, ECO:0000256|RuleBase:RU362060} EC=1.11.1.7 {ECO:0000256|ARBA:ARBA00012313, ECO:0000256|RuleBase:RU362060} OS=Colocasia esculenta (Wild taro) (Arum esculentum) ORFNames=Taro_007830 {ECO:0000313|EMBL:MQL75427.1} PE=3
BHQH00016811.gene	0.28	3.92	6.72	1.17	1.07	1.3	4.53	12.19	3.81	0.74	0	0	-	GO:0020037//heme binding`molecular_function`Binding to a heme, a compound composed of iron complexed in a porphyrin (tetrapyrrole) ring. [GOC:ai];GO:0016021//integral component of membrane`cellular_component`The component of a membrane consisting of the gene products and protein complexes having at least some part of their peptide sequence embedded in the hydrophobic region of the membrane. [GOC:…	K00430//E1.11.1.7`peroxidase [EC:1.11.1.7]	ko00940//Phenylpropanoid biosynthesis`Metabolism`Biosynthesis of other secondary metabolites;ko01100//Metabolic pathways`Metabolism`Global and overview maps;ko01110//Biosynthesis of secondary metabolites`Metabolism`Global and overview maps	-	XP_017257069.1//PREDICTED: peroxidase 3`[Daucus carota subsp. sativus]	PF00141.26//peroxidase`Peroxidase	-	tr|A0A161YEY0|A0A161YEY0_DAUCS//Peroxidase {ECO:0000256|ARBA:ARBA00012313, ECO:0000256|RuleBase:RU362060} EC=1.11.1.7 {ECO:0000256|ARBA:ARBA00012313, ECO:0000256|RuleBase:RU362060} OS=Daucus carota subsp. sativus (Carrot) ORFNames=DCAR_021186 {ECO:0000313|EMBL:KZM91449.1} PE=3
BHQH00021400.gene	0.08	0.06	0.29	0	0	0	0.39	0	0.16	0	0	0	-	GO:0020037//heme binding`molecular_function`Binding to a heme, a compound composed of iron complexed in a porphyrin (tetrapyrrole) ring. [GOC:ai];GO:0006979//response to oxidative stress`biological_process`Any process that results in a change in state or activity of a cell or an organism (in terms of movement, secretion, enzyme production, gene expression, etc.) as a result of oxidative stress, a…	K00430//E1.11.1.7`peroxidase [EC:1.11.1.7]	ko00940//Phenylpropanoid biosynthesis`Metabolism`Biosynthesis of other secondary metabolites;ko01100//Metabolic pathways`Metabolism`Global and overview maps;ko01110//Biosynthesis of secondary metabolites`Metabolism`Global and overview maps	-	XP_017222054.1//PREDICTED: probable peroxidase 61`[Daucus carota subsp. sativus]	PF00141.26//peroxidase`Peroxidase	-	tr|A0A175YMC7|A0A175YMC7_DAUCS//Peroxidase {ECO:0000256|ARBA:ARBA00012313, ECO:0000256|RuleBase:RU362060} EC=1.11.1.7 {ECO:0000256|ARBA:ARBA00012313, ECO:0000256|RuleBase:RU362060} OS=Daucus carota subsp. sativus (Carrot) ORFNames=DCAR_028415 {ECO:0000313|EMBL:KZM84291.1} PE=3
BHQH00031258.gene	4.2	8.03	4.28	17.07	5.58	14.64	2.49	4.72	1.05	10.37	6.84	41.76	-	GO:0020037//heme binding`molecular_function`Binding to a heme, a compound composed of iron complexed in a porphyrin (tetrapyrrole) ring. [GOC:ai];GO:0016788//hydrolase activity, acting on ester bonds`molecular_function`Catalysis of the hydrolysis of any ester bond. [GOC:jl];GO:0004601//peroxidase activity`molecular_function`Catalysis of the reaction: donor + hydrogen peroxide = oxidized donor + 2…	K00430//E1.11.1.7`peroxidase [EC:1.11.1.7]	ko00940//Phenylpropanoid biosynthesis`Metabolism`Biosynthesis of other secondary metabolites;ko01100//Metabolic pathways`Metabolism`Global and overview maps;ko01110//Biosynthesis of secondary metabolites`Metabolism`Global and overview maps	-	KZM99452.1//hypothetical protein DCAR_013186`[Daucus carota subsp. sativus]	PF00141.26//peroxidase`Peroxidase;PF00657.25//Lipase_GDSL`GDSL-like Lipase/Acylhydrolase	-	tr|A0A162AD41|A0A162AD41_DAUCS//Peroxidase {ECO:0000256|ARBA:ARBA00012313} EC=1.11.1.7 {ECO:0000256|ARBA:ARBA00012313} OS=Daucus carota subsp. sativus (Carrot) ORFNames=DCAR_013186 {ECO:0000313|EMBL:KZM99452.1} PE=3
BHQH00014084.gene	0	0	0	0	0	0	0	0	0	0	0	0	-	GO:0046872//metal ion binding`molecular_function`Binding to a metal ion. [GOC:ai];GO:0042744//hydrogen peroxide catabolic process`biological_process`The chemical reactions and pathways resulting in the breakdown of hydrogen peroxide (H2O2). [GOC:jl];GO:0004601//peroxidase activity`molecular_function`Catalysis of the reaction: donor + hydrogen peroxide = oxidized donor + 2 H2O. [GOC:curators];GO:0…	K00430//E1.11.1.7`peroxidase [EC:1.11.1.7]	ko00940//Phenylpropanoid biosynthesis`Metabolism`Biosynthesis of other secondary metabolites;ko01100//Metabolic pathways`Metabolism`Global and overview maps;ko01110//Biosynthesis of secondary metabolites`Metabolism`Global and overview maps	-	XP_017223757.1//PREDICTED: peroxidase 40`[Daucus carota subsp. sativus]	PF00141.26//peroxidase`Peroxidase	-	tr|A0A6A4LG55|A0A6A4LG55_9ERIC//Peroxidase {ECO:0000256|ARBA:ARBA00012313} EC=1.11.1.7 {ECO:0000256|ARBA:ARBA00012313} Fragment OS=Rhododendron williamsianum ORFNames=C3L33_13003 {ECO:0000313|EMBL:KAE9455081.1} PE=3
BHQH00043967.gene	0	0	0	0	0	0.42	0	0	0	0	0	0	-	GO:0020037//heme binding`molecular_function`Binding to a heme, a compound composed of iron complexed in a porphyrin (tetrapyrrole) ring. [GOC:ai];GO:0004601//peroxidase activity`molecular_function`Catalysis of the reaction: donor + hydrogen peroxide = oxidized donor + 2 H2O. [GOC:curators];GO:0005576//extracellular region`cellular_component`The space external to the outermost structure of a cell.…	K00430//E1.11.1.7`peroxidase [EC:1.11.1.7]	ko00940//Phenylpropanoid biosynthesis`Metabolism`Biosynthesis of other secondary metabolites;ko01100//Metabolic pathways`Metabolism`Global and overview maps;ko01110//Biosynthesis of secondary metabolites`Metabolism`Global and overview maps	-	XP_017252159.1//PREDICTED: peroxidase 27-like`[Daucus carota subsp. sativus]	PF00141.26//peroxidase`Peroxidase	-	tr|F6H7K0|F6H7K0_VITVI//Peroxidase {ECO:0000256|ARBA:ARBA00012313, ECO:0000256|RuleBase:RU362060} EC=1.11.1.7 {ECO:0000256|ARBA:ARBA00012313, ECO:0000256|RuleBase:RU362060} OS=Vitis vinifera (Grape) OrderedLocusNames=VIT_10s0116g00340 {ECO:0000313|EMBL:CCB48161.1} PE=3
BHQH00006597.gene	52.91	27.17	24.79	79.41	91.52	73.11	22.46	18.74	20.86	31.27	22.47	34.22	-	GO:0005737//cytoplasm`cellular_component`The contents of a cell excluding the plasma membrane and nucleus, but including other subcellular structures. [ISBN:0198547684];GO:0016021//integral component of membrane`cellular_component`The component of a membrane consisting of the gene products and protein complexes having at least some part of their peptide sequence embedded in the hydrophobic region…	K00434//E1.11.1.11`L-ascorbate peroxidase [EC:1.11.1.11]	ko00053//Ascorbate and aldarate metabolism`Metabolism`Carbohydrate metabolism;ko00480//Glutathione metabolism`Metabolism`Metabolism of other amino acids;ko01100//Metabolic pathways`Metabolism`Global and overview maps	-	XP_017242495.1//PREDICTED: probable L-ascorbate peroxidase 6, chloroplastic isoform X1`[Daucus carota subsp. sativus];XP_017242496.1//PREDICTED: probable L-ascorbate peroxidase 6, chloroplastic isoform X2`[Daucus carota subsp. sativus]	PF00141.26//peroxidase`Peroxidase	-	tr|A0A162AIF6|A0A162AIF6_DAUCS//PEROXIDASE_4 domain-containing protein {ECO:0000259|PROSITE:PS50873} OS=Daucus carota subsp. sativus (Carrot) ORFNames=DCAR_010287 {ECO:0000313|EMBL:KZN01533.1} PE=3
BHQH00028740.gene	0	0.19	0.09	1.45	0.33	0.17	0.08	0	0.1	0.04	0	0.29	-	GO:0020037//heme binding`molecular_function`Binding to a heme, a compound composed of iron complexed in a porphyrin (tetrapyrrole) ring. [GOC:ai];GO:0006979//response to oxidative stress`biological_process`Any process that results in a change in state or activity of a cell or an organism (in terms of movement, secretion, enzyme production, gene expression, etc.) as a result of oxidative stress, a…	K00430//E1.11.1.7`peroxidase [EC:1.11.1.7]	ko00940//Phenylpropanoid biosynthesis`Metabolism`Biosynthesis of other secondary metabolites;ko01100//Metabolic pathways`Metabolism`Global and overview maps;ko01110//Biosynthesis of secondary metabolites`Metabolism`Global and overview maps	-	XP_017244162.1//PREDICTED: peroxidase 16-like`[Daucus carota subsp. sativus]	PF00141.26//peroxidase`Peroxidase	-	tr|A0A165X9F0|A0A165X9F0_DAUCS//Peroxidase {ECO:0000256|ARBA:ARBA00012313, ECO:0000256|RuleBase:RU362060} EC=1.11.1.7 {ECO:0000256|ARBA:ARBA00012313, ECO:0000256|RuleBase:RU362060} OS=Daucus carota subsp. sativus (Carrot) ORFNames=DCAR_014690 {ECO:0000313|EMBL:KZM97948.1} PE=3
BHQH00043966.gene	0	0	0	0.22	0	0.8	0	0	0	0	0	0	-	GO:0020037//heme binding`molecular_function`Binding to a heme, a compound composed of iron complexed in a porphyrin (tetrapyrrole) ring. [GOC:ai];GO:0006979//response to oxidative stress`biological_process`Any process that results in a change in state or activity of a cell or an organism (in terms of movement, secretion, enzyme production, gene expression, etc.) as a result of oxidative stress, a…	K00430//E1.11.1.7`peroxidase [EC:1.11.1.7]	ko00940//Phenylpropanoid biosynthesis`Metabolism`Biosynthesis of other secondary metabolites;ko01100//Metabolic pathways`Metabolism`Global and overview maps;ko01110//Biosynthesis of secondary metabolites`Metabolism`Global and overview maps	-	XP_017252159.1//PREDICTED: peroxidase 27-like`[Daucus carota subsp. sativus]	PF00141.26//peroxidase`Peroxidase	-	tr|A0A5J4ZCH6|A0A5J4ZCH6_9ASTE//Peroxidase {ECO:0000256|ARBA:ARBA00012313, ECO:0000256|RuleBase:RU362060} EC=1.11.1.7 {ECO:0000256|ARBA:ARBA00012313, ECO:0000256|RuleBase:RU362060} OS=Nyssa sinensis ORFNames=F0562_018925 {ECO:0000313|EMBL:KAA8515464.1} PE=3
BHQH00043077.gene	20.51	14.16	36.95	11.7	22.3	10.2	23.41	33.62	20.49	17.37	0.17	5.77	-	GO:0020037//heme binding`molecular_function`Binding to a heme, a compound composed of iron complexed in a porphyrin (tetrapyrrole) ring. [GOC:ai];GO:0006979//response to oxidative stress`biological_process`Any process that results in a change in state or activity of a cell or an organism (in terms of movement, secretion, enzyme production, gene expression, etc.) as a result of oxidative stress, a…	K00430//E1.11.1.7`peroxidase [EC:1.11.1.7]	ko00940//Phenylpropanoid biosynthesis`Metabolism`Biosynthesis of other secondary metabolites;ko01100//Metabolic pathways`Metabolism`Global and overview maps;ko01110//Biosynthesis of secondary metabolites`Metabolism`Global and overview maps	-	XP_017243796.1//PREDICTED: peroxidase 12-like`[Daucus carota subsp. sativus];KZM98186.1//hypothetical protein DCAR_014452`[Daucus carota subsp. sativus]	PF00141.26//peroxidase`Peroxidase	-	tr|A0A2U1N9S9|A0A2U1N9S9_ARTAN//Peroxidase {ECO:0000256|ARBA:ARBA00012313, ECO:0000256|RuleBase:RU362060} EC=1.11.1.7 {ECO:0000256|ARBA:ARBA00012313, ECO:0000256|RuleBase:RU362060} OS=Artemisia annua (Sweet wormwood) ORFNames=CTI12_AA290370 {ECO:0000313|EMBL:PWA70232.1} PE=3;tr|A0A165XHZ9|A0A165XHZ9_DAUCS//Peroxidase {ECO:0000256|ARBA:ARBA00012313, ECO:0000256|RuleBase:RU362060} EC=1.11.1.7 {ECO:…
BHQH00004497.gene	179.3	78.19	111.18	1.9	1.56	32.22	151.63	144.13	75.99	68.86	0.43	0.06	-	GO:0020037//heme binding`molecular_function`Binding to a heme, a compound composed of iron complexed in a porphyrin (tetrapyrrole) ring. [GOC:ai];GO:0004601//peroxidase activity`molecular_function`Catalysis of the reaction: donor + hydrogen peroxide = oxidized donor + 2 H2O. [GOC:curators];GO:0005576//extracellular region`cellular_component`The space external to the outermost structure of a cell.…	K00430//E1.11.1.7`peroxidase [EC:1.11.1.7]	ko00940//Phenylpropanoid biosynthesis`Metabolism`Biosynthesis of other secondary metabolites;ko01100//Metabolic pathways`Metabolism`Global and overview maps;ko01110//Biosynthesis of secondary metabolites`Metabolism`Global and overview maps	-	XP_017240927.1//PREDICTED: peroxidase N1-like`[Daucus carota subsp. sativus]	PF00141.26//peroxidase`Peroxidase	-	tr|B9SR75|B9SR75_RICCO//Peroxidase {ECO:0000256|ARBA:ARBA00012313, ECO:0000256|RuleBase:RU362060} EC=1.11.1.7 {ECO:0000256|ARBA:ARBA00012313, ECO:0000256|RuleBase:RU362060} OS=Ricinus communis (Castor bean) ORFNames=RCOM_1182920 {ECO:0000313|EMBL:EEF33911.1} PE=3
BHQH00004505.gene	0.17	0	0	0.16	0	0.1	0	0	0	0	0.14	0.29	-	GO:0020037//heme binding`molecular_function`Binding to a heme, a compound composed of iron complexed in a porphyrin (tetrapyrrole) ring. [GOC:ai];GO:0006979//response to oxidative stress`biological_process`Any process that results in a change in state or activity of a cell or an organism (in terms of movement, secretion, enzyme production, gene expression, etc.) as a result of oxidative stress, a…	K00430//E1.11.1.7`peroxidase [EC:1.11.1.7]	ko00940//Phenylpropanoid biosynthesis`Metabolism`Biosynthesis of other secondary metabolites;ko01100//Metabolic pathways`Metabolism`Global and overview maps;ko01110//Biosynthesis of secondary metabolites`Metabolism`Global and overview maps	-	XP_017240927.1//PREDICTED: peroxidase N1-like`[Daucus carota subsp. sativus]	PF00141.26//peroxidase`Peroxidase	-	tr|A0A5J5BRH0|A0A5J5BRH0_9ASTE//Peroxidase {ECO:0000256|ARBA:ARBA00012313, ECO:0000256|RuleBase:RU362060} EC=1.11.1.7 {ECO:0000256|ARBA:ARBA00012313, ECO:0000256|RuleBase:RU362060} OS=Nyssa sinensis ORFNames=F0562_020379 {ECO:0000313|EMBL:KAA8545595.1} PE=3
BHQH00027040.gene	0	0.3	0.06	0	0	0	0.21	0.17	0.07	0.05	0	0	-	GO:0020037//heme binding`molecular_function`Binding to a heme, a compound composed of iron complexed in a porphyrin (tetrapyrrole) ring. [GOC:ai];GO:0006979//response to oxidative stress`biological_process`Any process that results in a change in state or activity of a cell or an organism (in terms of movement, secretion, enzyme production, gene expression, etc.) as a result of oxidative stress, a…	K00430//E1.11.1.7`peroxidase [EC:1.11.1.7]	ko00940//Phenylpropanoid biosynthesis`Metabolism`Biosynthesis of other secondary metabolites;ko01100//Metabolic pathways`Metabolism`Global and overview maps;ko01110//Biosynthesis of secondary metabolites`Metabolism`Global and overview maps	-	XP_017223757.1//PREDICTED: peroxidase 40`[Daucus carota subsp. sativus]	PF00141.26//peroxidase`Peroxidase	-	tr|A0A2R6RU44|A0A2R6RU44_ACTCC//Peroxidase {ECO:0000256|ARBA:ARBA00012313, ECO:0000256|RuleBase:RU362060} EC=1.11.1.7 {ECO:0000256|ARBA:ARBA00012313, ECO:0000256|RuleBase:RU362060} OS=Actinidia chinensis var. chinensis (Chinese soft-hair kiwi) ORFNames=CEY00_Acc03955 {ECO:0000313|EMBL:PSS33554.1} PE=3
BHQH00014935.gene	0	0	0	0	0	0	0	0	0	0.73	0	0	-	GO:0046872//metal ion binding`molecular_function`Binding to a metal ion. [GOC:ai];GO:0004601//peroxidase activity`molecular_function`Catalysis of the reaction: donor + hydrogen peroxide = oxidized donor + 2 H2O. [GOC:curators];GO:0020037//heme binding`molecular_function`Binding to a heme, a compound composed of iron complexed in a porphyrin (tetrapyrrole) ring. [GOC:ai];GO:0006979//response to ox…	K00430//E1.11.1.7`peroxidase [EC:1.11.1.7]	ko00940//Phenylpropanoid biosynthesis`Metabolism`Biosynthesis of other secondary metabolites;ko01100//Metabolic pathways`Metabolism`Global and overview maps;ko01110//Biosynthesis of secondary metabolites`Metabolism`Global and overview maps	-	KZM83889.1//hypothetical protein DCAR_028689`[Daucus carota subsp. sativus]	PF00141.26//peroxidase`Peroxidase	-	tr|A0A175YJY7|A0A175YJY7_DAUCS//Peroxidase {ECO:0000256|ARBA:ARBA00012313} EC=1.11.1.7 {ECO:0000256|ARBA:ARBA00012313} OS=Daucus carota subsp. sativus (Carrot) ORFNames=DCAR_028689 {ECO:0000313|EMBL:KZM83889.1} PE=3
BHQH00023818.gene	36.02	11.1	20.88	30.67	12.94	13.73	10.35	20.95	9.7	22.09	29.46	11.45	-	GO:0006979//response to oxidative stress`biological_process`Any process that results in a change in state or activity of a cell or an organism (in terms of movement, secretion, enzyme production, gene expression, etc.) as a result of oxidative stress, a state often resulting from exposure to high levels of reactive oxygen species, e.g. superoxide anions, hydrogen peroxide (H2O2), and hydroxyl rad…	K00430//E1.11.1.7`peroxidase [EC:1.11.1.7]	ko00940//Phenylpropanoid biosynthesis`Metabolism`Biosynthesis of other secondary metabolites;ko01100//Metabolic pathways`Metabolism`Global and overview maps;ko01110//Biosynthesis of secondary metabolites`Metabolism`Global and overview maps	-	XP_017250110.1//PREDICTED: peroxidase A2-like`[Daucus carota subsp. sativus]	PF00141.26//peroxidase`Peroxidase	-	tr|A0A7N2M4E6|A0A7N2M4E6_QUELO//Peroxidase {ECO:0000256|ARBA:ARBA00012313, ECO:0000256|RuleBase:RU362060} EC=1.11.1.7 {ECO:0000256|ARBA:ARBA00012313, ECO:0000256|RuleBase:RU362060} OS=Quercus lobata (Valley oak) PE=3
BHQH00030634.gene	0.42	1.21	2.39	2.09	0.28	0.81	1.27	3.36	2.06	2.49	0.49	1.31	-	GO:0006979//response to oxidative stress`biological_process`Any process that results in a change in state or activity of a cell or an organism (in terms of movement, secretion, enzyme production, gene expression, etc.) as a result of oxidative stress, a state often resulting from exposure to high levels of reactive oxygen species, e.g. superoxide anions, hydrogen peroxide (H2O2), and hydroxyl rad…	K00430//E1.11.1.7`peroxidase [EC:1.11.1.7]	ko00940//Phenylpropanoid biosynthesis`Metabolism`Biosynthesis of other secondary metabolites;ko01100//Metabolic pathways`Metabolism`Global and overview maps;ko01110//Biosynthesis of secondary metabolites`Metabolism`Global and overview maps	-	XP_017241392.1//PREDICTED: peroxidase 5-like`[Daucus carota subsp. sativus]	PF00141.26//peroxidase`Peroxidase	-	tr|A0A1B0YYG5|A0A1B0YYG5_DAUCA//Peroxidase {ECO:0000256|ARBA:ARBA00012313, ECO:0000256|RuleBase:RU362060} EC=1.11.1.7 {ECO:0000256|ARBA:ARBA00012313, ECO:0000256|RuleBase:RU362060} OS=Daucus carota subsp. carota PE=2
BHQH00007846.gene	0	0	0	0	0	0	0	0	0	0	0	0	-	GO:0020037//heme binding`molecular_function`Binding to a heme, a compound composed of iron complexed in a porphyrin (tetrapyrrole) ring. [GOC:ai];GO:0006979//response to oxidative stress`biological_process`Any process that results in a change in state or activity of a cell or an organism (in terms of movement, secretion, enzyme production, gene expression, etc.) as a result of oxidative stress, a…	K00430//E1.11.1.7`peroxidase [EC:1.11.1.7]	ko00940//Phenylpropanoid biosynthesis`Metabolism`Biosynthesis of other secondary metabolites;ko01100//Metabolic pathways`Metabolism`Global and overview maps;ko01110//Biosynthesis of secondary metabolites`Metabolism`Global and overview maps	-	XP_017217074.1//PREDICTED: peroxidase 60-like`[Daucus carota subsp. sativus]	PF00141.26//peroxidase`Peroxidase	-	tr|A0A5J5BM91|A0A5J5BM91_9ASTE//Peroxidase {ECO:0000256|ARBA:ARBA00012313, ECO:0000256|RuleBase:RU362060} EC=1.11.1.7 {ECO:0000256|ARBA:ARBA00012313, ECO:0000256|RuleBase:RU362060} OS=Nyssa sinensis ORFNames=F0562_022277 {ECO:0000313|EMBL:KAA8544265.1} PE=3
BHQH00040431.gene	0	0.06	0	0	0	0.38	0	0	0	0	0	0	-	GO:0020037//heme binding`molecular_function`Binding to a heme, a compound composed of iron complexed in a porphyrin (tetrapyrrole) ring. [GOC:ai];GO:0006979//response to oxidative stress`biological_process`Any process that results in a change in state or activity of a cell or an organism (in terms of movement, secretion, enzyme production, gene expression, etc.) as a result of oxidative stress, a…	K00430//E1.11.1.7`peroxidase [EC:1.11.1.7]	ko00940//Phenylpropanoid biosynthesis`Metabolism`Biosynthesis of other secondary metabolites;ko01100//Metabolic pathways`Metabolism`Global and overview maps;ko01110//Biosynthesis of secondary metabolites`Metabolism`Global and overview maps	-	XP_017239099.1//PREDICTED: peroxidase 12-like`[Daucus carota subsp. sativus]	PF00141.26//peroxidase`Peroxidase	-	tr|A0A166G7E2|A0A166G7E2_DAUCS//Peroxidase {ECO:0000256|ARBA:ARBA00012313, ECO:0000256|RuleBase:RU362060} EC=1.11.1.7 {ECO:0000256|ARBA:ARBA00012313, ECO:0000256|RuleBase:RU362060} OS=Daucus carota subsp. sativus (Carrot) ORFNames=DCAR_001157 {ECO:0000313|EMBL:KZN08627.1} PE=3
BHQH00022004.gene	0.09	0.53	12.01	11.25	48.19	16.67	0.91	0.89	2.02	1.91	0.63	1.63	-	GO:0020037//heme binding`molecular_function`Binding to a heme, a compound composed of iron complexed in a porphyrin (tetrapyrrole) ring. [GOC:ai];GO:0006979//response to oxidative stress`biological_process`Any process that results in a change in state or activity of a cell or an organism (in terms of movement, secretion, enzyme production, gene expression, etc.) as a result of oxidative stress, a…	K00430//E1.11.1.7`peroxidase [EC:1.11.1.7]	ko00940//Phenylpropanoid biosynthesis`Metabolism`Biosynthesis of other secondary metabolites;ko01100//Metabolic pathways`Metabolism`Global and overview maps;ko01110//Biosynthesis of secondary metabolites`Metabolism`Global and overview maps	-	XP_017245069.1//PREDICTED: peroxidase 31-like`[Daucus carota subsp. sativus]	PF00141.26//peroxidase`Peroxidase	-	tr|A0A2J6LVU3|A0A2J6LVU3_LACSA//Peroxidase {ECO:0000256|ARBA:ARBA00012313, ECO:0000256|RuleBase:RU362060} EC=1.11.1.7 {ECO:0000256|ARBA:ARBA00012313, ECO:0000256|RuleBase:RU362060} OS=Lactuca sativa (Garden lettuce) ORFNames=LSAT_0X16580 {ECO:0000313|EMBL:PLY91449.1} PE=3
BHQH00001928.gene	0	0	0	1.22	0.06	0.61	0.11	0.06	0.07	2.1	0	0	-	GO:0020037//heme binding`molecular_function`Binding to a heme, a compound composed of iron complexed in a porphyrin (tetrapyrrole) ring. [GOC:ai];GO:0006979//response to oxidative stress`biological_process`Any process that results in a change in state or activity of a cell or an organism (in terms of movement, secretion, enzyme production, gene expression, etc.) as a result of oxidative stress, a…	K00430//E1.11.1.7`peroxidase [EC:1.11.1.7]	ko00940//Phenylpropanoid biosynthesis`Metabolism`Biosynthesis of other secondary metabolites;ko01100//Metabolic pathways`Metabolism`Global and overview maps;ko01110//Biosynthesis of secondary metabolites`Metabolism`Global and overview maps	-	XP_017216527.1//PREDICTED: cationic peroxidase 1-like`[Daucus carota subsp. sativus]	PF00141.26//peroxidase`Peroxidase	-	tr|A0A161Y3U4|A0A161Y3U4_DAUCS//Peroxidase {ECO:0000256|ARBA:ARBA00012313, ECO:0000256|RuleBase:RU362060} EC=1.11.1.7 {ECO:0000256|ARBA:ARBA00012313, ECO:0000256|RuleBase:RU362060} OS=Daucus carota subsp. sativus (Carrot) ORFNames=DCAR_023983 {ECO:0000313|EMBL:KZM86849.1} PE=3
BHQH00004817.gene	0	0	0.14	0.33	0.22	0.18	0.08	0	0.68	0.25	0	0.13	-	GO:0034599//cellular response to oxidative stress`biological_process`Any process that results in a change in state or activity of a cell (in terms of movement, secretion, enzyme production, gene expression, etc.) as a result of oxidative stress, a state often resulting from exposure to high levels of reactive oxygen species, e.g. superoxide anions, hydrogen peroxide (H2O2), and hydroxyl radicals.…	K00434//E1.11.1.11`L-ascorbate peroxidase [EC:1.11.1.11]	ko00053//Ascorbate and aldarate metabolism`Metabolism`Carbohydrate metabolism;ko00480//Glutathione metabolism`Metabolism`Metabolism of other amino acids;ko01100//Metabolic pathways`Metabolism`Global and overview maps	-	XP_017248517.1//PREDICTED: thylakoid lumenal 29 kDa protein, chloroplastic`[Daucus carota subsp. sativus]	PF00141.26//peroxidase`Peroxidase	-	tr|A0A162ADY5|A0A162ADY5_DAUCS//PEROXIDASE_4 domain-containing protein {ECO:0000259|Pfam:PF00141} OS=Daucus carota subsp. sativus (Carrot) ORFNames=DCAR_012886 {ECO:0000313|EMBL:KZM99752.1} PE=3
BHQH00010297.gene	0	0	0	0	0	0	0	0.07	0	0	0	0.07	-	GO:0020037//heme binding`molecular_function`Binding to a heme, a compound composed of iron complexed in a porphyrin (tetrapyrrole) ring. [GOC:ai];GO:0006979//response to oxidative stress`biological_process`Any process that results in a change in state or activity of a cell or an organism (in terms of movement, secretion, enzyme production, gene expression, etc.) as a result of oxidative stress, a…	K00430//E1.11.1.7`peroxidase [EC:1.11.1.7]	ko00940//Phenylpropanoid biosynthesis`Metabolism`Biosynthesis of other secondary metabolites;ko01100//Metabolic pathways`Metabolism`Global and overview maps;ko01110//Biosynthesis of secondary metabolites`Metabolism`Global and overview maps	-	XP_017221128.1//PREDICTED: peroxidase 5-like`[Daucus carota subsp. sativus]	PF00141.26//peroxidase`Peroxidase	-	tr|A0A166HHW4|A0A166HHW4_DAUCS//Peroxidase {ECO:0000256|ARBA:ARBA00012313, ECO:0000256|RuleBase:RU362060} EC=1.11.1.7 {ECO:0000256|ARBA:ARBA00012313, ECO:0000256|RuleBase:RU362060} OS=Daucus carota subsp. sativus (Carrot) ORFNames=DCAR_002928 {ECO:0000313|EMBL:KZN10272.1} PE=3
BHQH00004165.gene	5.37	14.11	16.6	9.43	2.29	5.33	14.32	13.94	16	12.96	3.84	8.91	-	GO:0020037//heme binding`molecular_function`Binding to a heme, a compound composed of iron complexed in a porphyrin (tetrapyrrole) ring. [GOC:ai];GO:0006979//response to oxidative stress`biological_process`Any process that results in a change in state or activity of a cell or an organism (in terms of movement, secretion, enzyme production, gene expression, etc.) as a result of oxidative stress, a…	K00430//E1.11.1.7`peroxidase [EC:1.11.1.7]	ko00940//Phenylpropanoid biosynthesis`Metabolism`Biosynthesis of other secondary metabolites;ko01100//Metabolic pathways`Metabolism`Global and overview maps;ko01110//Biosynthesis of secondary metabolites`Metabolism`Global and overview maps	-	XP_017249597.1//PREDICTED: peroxidase 3-like`[Daucus carota subsp. sativus]	PF00141.26//peroxidase`Peroxidase	-	tr|A0A5J5A5U9|A0A5J5A5U9_9ASTE//Peroxidase {ECO:0000256|ARBA:ARBA00012313, ECO:0000256|RuleBase:RU362060} EC=1.11.1.7 {ECO:0000256|ARBA:ARBA00012313, ECO:0000256|RuleBase:RU362060} OS=Nyssa sinensis ORFNames=F0562_008312 {ECO:0000313|EMBL:KAA8526485.1} PE=3
BHQH00020822.gene	15.44	225.11	210.35	182.73	38.31	87	109.85	213.12	107.04	43.9	0.64	7.16	-	GO:0020037//heme binding`molecular_function`Binding to a heme, a compound composed of iron complexed in a porphyrin (tetrapyrrole) ring. [GOC:ai];GO:0006979//response to oxidative stress`biological_process`Any process that results in a change in state or activity of a cell or an organism (in terms of movement, secretion, enzyme production, gene expression, etc.) as a result of oxidative stress, a…	K00430//E1.11.1.7`peroxidase [EC:1.11.1.7]	ko00940//Phenylpropanoid biosynthesis`Metabolism`Biosynthesis of other secondary metabolites;ko01100//Metabolic pathways`Metabolism`Global and overview maps;ko01110//Biosynthesis of secondary metabolites`Metabolism`Global and overview maps	-	XP_017249629.1//PREDICTED: peroxidase 72-like`[Daucus carota subsp. sativus]	PF00141.26//peroxidase`Peroxidase	-	tr|A0A164Y713|A0A164Y713_DAUCS//Peroxidase {ECO:0000256|ARBA:ARBA00012313, ECO:0000256|RuleBase:RU362060} EC=1.11.1.7 {ECO:0000256|ARBA:ARBA00012313, ECO:0000256|RuleBase:RU362060} OS=Daucus carota subsp. sativus (Carrot) ORFNames=DCAR_017316 {ECO:0000313|EMBL:KZM94071.1} PE=3
BHQH00043073.gene	0.21	0.05	0.25	0.32	0	0	0	0.12	0.14	0.34	0	0.18	-	GO:0020037//heme binding`molecular_function`Binding to a heme, a compound composed of iron complexed in a porphyrin (tetrapyrrole) ring. [GOC:ai];GO:0006979//response to oxidative stress`biological_process`Any process that results in a change in state or activity of a cell or an organism (in terms of movement, secretion, enzyme production, gene expression, etc.) as a result of oxidative stress, a…	K00430//E1.11.1.7`peroxidase [EC:1.11.1.7]	ko00940//Phenylpropanoid biosynthesis`Metabolism`Biosynthesis of other secondary metabolites;ko01100//Metabolic pathways`Metabolism`Global and overview maps;ko01110//Biosynthesis of secondary metabolites`Metabolism`Global and overview maps	-	XP_017245253.1//PREDICTED: peroxidase 12-like`[Daucus carota subsp. sativus]	PF00141.26//peroxidase`Peroxidase	-	tr|A0A165XI26|A0A165XI26_DAUCS//Peroxidase {ECO:0000256|ARBA:ARBA00012313, ECO:0000256|RuleBase:RU362060} EC=1.11.1.7 {ECO:0000256|ARBA:ARBA00012313, ECO:0000256|RuleBase:RU362060} OS=Daucus carota subsp. sativus (Carrot) ORFNames=DCAR_014451 {ECO:0000313|EMBL:KZM98187.1} PE=3
BHQH00012981.gene	0	0	0	0	0	0	0	0	0	0	0	0.29	-	GO:0020037//heme binding`molecular_function`Binding to a heme, a compound composed of iron complexed in a porphyrin (tetrapyrrole) ring. [GOC:ai];GO:0006979//response to oxidative stress`biological_process`Any process that results in a change in state or activity of a cell or an organism (in terms of movement, secretion, enzyme production, gene expression, etc.) as a result of oxidative stress, a…	K00430//E1.11.1.7`peroxidase [EC:1.11.1.7]	ko00940//Phenylpropanoid biosynthesis`Metabolism`Biosynthesis of other secondary metabolites;ko01100//Metabolic pathways`Metabolism`Global and overview maps;ko01110//Biosynthesis of secondary metabolites`Metabolism`Global and overview maps	-	XP_017230656.1//PREDICTED: peroxidase 55-like`[Daucus carota subsp. sativus]	PF00141.26//peroxidase`Peroxidase	-	tr|A0A5J5AKX5|A0A5J5AKX5_9ASTE//Peroxidase {ECO:0000256|ARBA:ARBA00012313, ECO:0000256|RuleBase:RU362060} EC=1.11.1.7 {ECO:0000256|ARBA:ARBA00012313, ECO:0000256|RuleBase:RU362060} OS=Nyssa sinensis ORFNames=F0562_004806 {ECO:0000313|EMBL:KAA8530097.1} PE=3
BHQH00042453.gene	2	17.31	5.81	2.73	0.73	1.42	11.57	4.91	4.13	6.87	0.36	5.75	-	GO:0005737//cytoplasm`cellular_component`The contents of a cell excluding the plasma membrane and nucleus, but including other subcellular structures. [ISBN:0198547684];GO:0020037//heme binding`molecular_function`Binding to a heme, a compound composed of iron complexed in a porphyrin (tetrapyrrole) ring. [GOC:ai];GO:0016021//integral component of membrane`cellular_component`The component of a mem…	K00434//E1.11.1.11`L-ascorbate peroxidase [EC:1.11.1.11]	ko00053//Ascorbate and aldarate metabolism`Metabolism`Carbohydrate metabolism;ko00480//Glutathione metabolism`Metabolism`Metabolism of other amino acids;ko01100//Metabolic pathways`Metabolism`Global and overview maps	-	XP_017246066.1//PREDICTED: probable L-ascorbate peroxidase 4`[Daucus carota subsp. sativus]	PF00141.26//peroxidase`Peroxidase	-	tr|A0A2P5EUZ6|A0A2P5EUZ6_TREOI//L-ascorbate peroxidase {ECO:0000256|ARBA:ARBA00012940} EC=1.11.1.11 {ECO:0000256|ARBA:ARBA00012940} OS=Trema orientale (Charcoal tree) (Celtis orientalis) ORFNames=TorRG33x02_149050 {ECO:0000313|EMBL:PON89362.1} PE=3
BHQH00039138.gene	94.8	192.57	107.05	154.72	207.93	108.97	198.01	139.51	151.82	126.03	114.49	121.85	-	GO:0005737//cytoplasm`cellular_component`The contents of a cell excluding the plasma membrane and nucleus, but including other subcellular structures. [ISBN:0198547684];GO:0034599//cellular response to oxidative stress`biological_process`Any process that results in a change in state or activity of a cell (in terms of movement, secretion, enzyme production, gene expression, etc.) as a result of ox…	K00434//E1.11.1.11`L-ascorbate peroxidase [EC:1.11.1.11]	ko00053//Ascorbate and aldarate metabolism`Metabolism`Carbohydrate metabolism;ko00480//Glutathione metabolism`Metabolism`Metabolism of other amino acids;ko01100//Metabolic pathways`Metabolism`Global and overview maps	-	XP_017231140.1//PREDICTED: L-ascorbate peroxidase, cytosolic-like`[Daucus carota subsp. sativus]	PF00141.26//peroxidase`Peroxidase	-	tr|A0A166D2E5|A0A166D2E5_DAUCS//PEROXIDASE_4 domain-containing protein {ECO:0000259|PROSITE:PS50873} OS=Daucus carota subsp. sativus (Carrot) ORFNames=DCAR_005477 {ECO:0000313|EMBL:KZN04640.1} PE=3
BHQH00006144.gene	23.59	2.14	0.86	0.15	0	0.05	2.48	2.36	2.78	38.94	0.04	0.1	-	GO:0020037//heme binding`molecular_function`Binding to a heme, a compound composed of iron complexed in a porphyrin (tetrapyrrole) ring. [GOC:ai];GO:0006979//response to oxidative stress`biological_process`Any process that results in a change in state or activity of a cell or an organism (in terms of movement, secretion, enzyme production, gene expression, etc.) as a result of oxidative stress, a…	K00430//E1.11.1.7`peroxidase [EC:1.11.1.7]	ko00940//Phenylpropanoid biosynthesis`Metabolism`Biosynthesis of other secondary metabolites;ko01100//Metabolic pathways`Metabolism`Global and overview maps;ko01110//Biosynthesis of secondary metabolites`Metabolism`Global and overview maps	-	XP_017218061.1//PREDICTED: lignin-forming anionic peroxidase-like`[Daucus carota subsp. sativus]	PF00141.26//peroxidase`Peroxidase	-	tr|A0A164SNP0|A0A164SNP0_DAUCS//Peroxidase {ECO:0000256|ARBA:ARBA00012313, ECO:0000256|RuleBase:RU362060} EC=1.11.1.7 {ECO:0000256|ARBA:ARBA00012313, ECO:0000256|RuleBase:RU362060} OS=Daucus carota subsp. sativus (Carrot) ORFNames=DCAR_023522 {ECO:0000313|EMBL:KZM86388.1} PE=3
BHQH00025640.gene	0	0	0	0.16	0	0	0	0	0	0.14	0	0	-	GO:0020037//heme binding`molecular_function`Binding to a heme, a compound composed of iron complexed in a porphyrin (tetrapyrrole) ring. [GOC:ai];GO:0006979//response to oxidative stress`biological_process`Any process that results in a change in state or activity of a cell or an organism (in terms of movement, secretion, enzyme production, gene expression, etc.) as a result of oxidative stress, a…	K00430//E1.11.1.7`peroxidase [EC:1.11.1.7]	ko00940//Phenylpropanoid biosynthesis`Metabolism`Biosynthesis of other secondary metabolites;ko01100//Metabolic pathways`Metabolism`Global and overview maps;ko01110//Biosynthesis of secondary metabolites`Metabolism`Global and overview maps	-	XP_017241030.1//PREDICTED: peroxidase 5-like`[Daucus carota subsp. sativus]	PF00141.26//peroxidase`Peroxidase	-	tr|A0A161WT36|A0A161WT36_DAUCS//Peroxidase {ECO:0000256|ARBA:ARBA00012313, ECO:0000256|RuleBase:RU362060} EC=1.11.1.7 {ECO:0000256|ARBA:ARBA00012313, ECO:0000256|RuleBase:RU362060} OS=Daucus carota subsp. sativus (Carrot) ORFNames=DCAR_010569 {ECO:0000313|EMBL:KZN01815.1} PE=3
BHQH00032435.gene	0.18	1	0.82	0.61	0.14	0.48	0.6	3.24	0.25	7.35	0.51	1.9	-	GO:0020037//heme binding`molecular_function`Binding to a heme, a compound composed of iron complexed in a porphyrin (tetrapyrrole) ring. [GOC:ai];GO:0006979//response to oxidative stress`biological_process`Any process that results in a change in state or activity of a cell or an organism (in terms of movement, secretion, enzyme production, gene expression, etc.) as a result of oxidative stress, a…	K00430//E1.11.1.7`peroxidase [EC:1.11.1.7]	ko00940//Phenylpropanoid biosynthesis`Metabolism`Biosynthesis of other secondary metabolites;ko01100//Metabolic pathways`Metabolism`Global and overview maps;ko01110//Biosynthesis of secondary metabolites`Metabolism`Global and overview maps	-	XP_017240528.1//PREDICTED: cationic peroxidase 1-like`[Daucus carota subsp. sativus]	PF00141.26//peroxidase`Peroxidase	-	tr|A0A166AUG4|A0A166AUG4_DAUCS//Peroxidase {ECO:0000256|ARBA:ARBA00012313, ECO:0000256|RuleBase:RU362060} EC=1.11.1.7 {ECO:0000256|ARBA:ARBA00012313, ECO:0000256|RuleBase:RU362060} OS=Daucus carota subsp. sativus (Carrot) ORFNames=DCAR_010688 {ECO:0000313|EMBL:KZN01934.1} PE=3
BHQH00021316.gene	0	0	0	0.17	0	0	0.29	0	0	0.14	0.11	0.15	-	GO:0020037//heme binding`molecular_function`Binding to a heme, a compound composed of iron complexed in a porphyrin (tetrapyrrole) ring. [GOC:ai];GO:0016021//integral component of membrane`cellular_component`The component of a membrane consisting of the gene products and protein complexes having at least some part of their peptide sequence embedded in the hydrophobic region of the membrane. [GOC:…	K00430//E1.11.1.7`peroxidase [EC:1.11.1.7]	ko00940//Phenylpropanoid biosynthesis`Metabolism`Biosynthesis of other secondary metabolites;ko01100//Metabolic pathways`Metabolism`Global and overview maps;ko01110//Biosynthesis of secondary metabolites`Metabolism`Global and overview maps	-	XP_017244644.1//PREDICTED: peroxidase 47`[Daucus carota subsp. sativus]	PF00141.26//peroxidase`Peroxidase	-	tr|A0A7J7DFD7|A0A7J7DFD7_TRIWF//Peroxidase {ECO:0000256|ARBA:ARBA00012313, ECO:0000256|RuleBase:RU362060} EC=1.11.1.7 {ECO:0000256|ARBA:ARBA00012313, ECO:0000256|RuleBase:RU362060} OS=Tripterygium wilfordii (Thunder God vine) ORFNames=HS088_TW07G00651 {ECO:0000313|EMBL:KAF5745070.1} PE=3
BHQH00023850.gene	0	0	0	2.41	0	0.3	0.14	0	0.61	0	0.39	0.59	-	GO:0006979//response to oxidative stress`biological_process`Any process that results in a change in state or activity of a cell or an organism (in terms of movement, secretion, enzyme production, gene expression, etc.) as a result of oxidative stress, a state often resulting from exposure to high levels of reactive oxygen species, e.g. superoxide anions, hydrogen peroxide (H2O2), and hydroxyl rad…	K00430//E1.11.1.7`peroxidase [EC:1.11.1.7]	ko00940//Phenylpropanoid biosynthesis`Metabolism`Biosynthesis of other secondary metabolites;ko01100//Metabolic pathways`Metabolism`Global and overview maps;ko01110//Biosynthesis of secondary metabolites`Metabolism`Global and overview maps	-	XP_017251281.1//PREDICTED: peroxidase 3`[Daucus carota subsp. sativus]	PF00141.26//peroxidase`Peroxidase	-	tr|A0A1B0YYH0|A0A1B0YYH0_DAUCA//Peroxidase {ECO:0000256|ARBA:ARBA00012313, ECO:0000256|RuleBase:RU362060} EC=1.11.1.7 {ECO:0000256|ARBA:ARBA00012313, ECO:0000256|RuleBase:RU362060} OS=Daucus carota subsp. carota PE=2
BHQH00041072.gene	71.97	70.99	63.46	90.7	67.66	85.74	66.59	62.44	57.27	80.17	114.07	99.2	-	GO:0005737//cytoplasm`cellular_component`The contents of a cell excluding the plasma membrane and nucleus, but including other subcellular structures. [ISBN:0198547684];GO:0020037//heme binding`molecular_function`Binding to a heme, a compound composed of iron complexed in a porphyrin (tetrapyrrole) ring. [GOC:ai];GO:0016021//integral component of membrane`cellular_component`The component of a mem…	K00434//E1.11.1.11`L-ascorbate peroxidase [EC:1.11.1.11]	ko00053//Ascorbate and aldarate metabolism`Metabolism`Carbohydrate metabolism;ko00480//Glutathione metabolism`Metabolism`Metabolism of other amino acids;ko01100//Metabolic pathways`Metabolism`Global and overview maps	-	XP_017230273.1//PREDICTED: L-ascorbate peroxidase 3, peroxisomal`[Daucus carota subsp. sativus]	PF00141.26//peroxidase`Peroxidase	-	tr|A0A166HXC7|A0A166HXC7_DAUCS//PEROXIDASE_4 domain-containing protein {ECO:0000259|PROSITE:PS50873} OS=Daucus carota subsp. sativus (Carrot) ORFNames=DCAR_003164 {ECO:0000313|EMBL:KZN10508.1} PE=3
BHQH00007042.gene	0	0.26	0.17	0	0.08	0.16	0.05	0.3	0.05	0.03	0	0	-	GO:0020037//heme binding`molecular_function`Binding to a heme, a compound composed of iron complexed in a porphyrin (tetrapyrrole) ring. [GOC:ai];GO:0009505//plant-type cell wall`cellular_component`A more or less rigid stucture lying outside the cell membrane of a cell and composed of cellulose and pectin and other organic and inorganic substances. [ISBN:0471245208];GO:0042744//hydrogen peroxide …	K00430//E1.11.1.7`peroxidase [EC:1.11.1.7]	ko00940//Phenylpropanoid biosynthesis`Metabolism`Biosynthesis of other secondary metabolites;ko01100//Metabolic pathways`Metabolism`Global and overview maps;ko01110//Biosynthesis of secondary metabolites`Metabolism`Global and overview maps	-	CDP12791.1//unnamed protein product`[Coffea canephora]	PF00141.26//peroxidase`Peroxidase	-	tr|F6H776|F6H776_VITVI//Peroxidase {ECO:0000256|ARBA:ARBA00012313} EC=1.11.1.7 {ECO:0000256|ARBA:ARBA00012313} OS=Vitis vinifera (Grape) OrderedLocusNames=VIT_16s0098g00820 {ECO:0000313|EMBL:CCB48099.1} PE=3
BHQH00000250.gene	0	0	0	0	0	0	0	0	0	0	0	0	-	GO:0020037//heme binding`molecular_function`Binding to a heme, a compound composed of iron complexed in a porphyrin (tetrapyrrole) ring. [GOC:ai];GO:0006979//response to oxidative stress`biological_process`Any process that results in a change in state or activity of a cell or an organism (in terms of movement, secretion, enzyme production, gene expression, etc.) as a result of oxidative stress, a…	K00430//E1.11.1.7`peroxidase [EC:1.11.1.7]	ko00940//Phenylpropanoid biosynthesis`Metabolism`Biosynthesis of other secondary metabolites;ko01100//Metabolic pathways`Metabolism`Global and overview maps;ko01110//Biosynthesis of secondary metabolites`Metabolism`Global and overview maps	-	XP_017257247.1//PREDICTED: putative Peroxidase 48`[Daucus carota subsp. sativus]	PF00141.26//peroxidase`Peroxidase	-	tr|A0A7J7FUW3|A0A7J7FUW3_CAMSI//Peroxidase {ECO:0000256|ARBA:ARBA00012313, ECO:0000256|RuleBase:RU362060} EC=1.11.1.7 {ECO:0000256|ARBA:ARBA00012313, ECO:0000256|RuleBase:RU362060} OS=Camellia sinensis (Tea) ORFNames=HYC85_028283 {ECO:0000313|EMBL:KAF5932112.1} PE=3
BHQH00021057.gene	5.95	2.83	12.59	7.29	2.15	1.74	9.19	4.22	9.45	8.84	3.72	3.18	-	GO:0020037//heme binding`molecular_function`Binding to a heme, a compound composed of iron complexed in a porphyrin (tetrapyrrole) ring. [GOC:ai];GO:0006979//response to oxidative stress`biological_process`Any process that results in a change in state or activity of a cell or an organism (in terms of movement, secretion, enzyme production, gene expression, etc.) as a result of oxidative stress, a…	K00430//E1.11.1.7`peroxidase [EC:1.11.1.7]	ko00940//Phenylpropanoid biosynthesis`Metabolism`Biosynthesis of other secondary metabolites;ko01100//Metabolic pathways`Metabolism`Global and overview maps;ko01110//Biosynthesis of secondary metabolites`Metabolism`Global and overview maps	-	XP_017238725.1//PREDICTED: peroxidase 51-like`[Daucus carota subsp. sativus]	PF00141.26//peroxidase`Peroxidase	-	tr|A0A166AXT3|A0A166AXT3_DAUCS//Peroxidase {ECO:0000256|ARBA:ARBA00012313, ECO:0000256|RuleBase:RU362060} EC=1.11.1.7 {ECO:0000256|ARBA:ARBA00012313, ECO:0000256|RuleBase:RU362060} OS=Daucus carota subsp. sativus (Carrot) ORFNames=DCAR_010830 {ECO:0000313|EMBL:KZN02076.1} PE=3
BHQH00008112.gene	0	0	0	0	0	0	0	0	0	0	0	0	-	GO:0020037//heme binding`molecular_function`Binding to a heme, a compound composed of iron complexed in a porphyrin (tetrapyrrole) ring. [GOC:ai];GO:0006979//response to oxidative stress`biological_process`Any process that results in a change in state or activity of a cell or an organism (in terms of movement, secretion, enzyme production, gene expression, etc.) as a result of oxidative stress, a…	K00430//E1.11.1.7`peroxidase [EC:1.11.1.7]	ko00940//Phenylpropanoid biosynthesis`Metabolism`Biosynthesis of other secondary metabolites;ko01100//Metabolic pathways`Metabolism`Global and overview maps;ko01110//Biosynthesis of secondary metabolites`Metabolism`Global and overview maps	-	XP_017250886.1//PREDICTED: peroxidase 24-like`[Daucus carota subsp. sativus]	PF00141.26//peroxidase`Peroxidase	-	tr|A0A162A387|A0A162A387_DAUCS//Peroxidase {ECO:0000256|ARBA:ARBA00012313, ECO:0000256|RuleBase:RU362060} EC=1.11.1.7 {ECO:0000256|ARBA:ARBA00012313, ECO:0000256|RuleBase:RU362060} OS=Daucus carota subsp. sativus (Carrot) ORFNames=DCAR_017793 {ECO:0000313|EMBL:KZM94550.1} PE=3
BHQH00030906.gene	0	0	0	1.63	0	0	0	0	0	0	0	0	-	GO:0020037//heme binding`molecular_function`Binding to a heme, a compound composed of iron complexed in a porphyrin (tetrapyrrole) ring. [GOC:ai];GO:0006979//response to oxidative stress`biological_process`Any process that results in a change in state or activity of a cell or an organism (in terms of movement, secretion, enzyme production, gene expression, etc.) as a result of oxidative stress, a…	K00430//E1.11.1.7`peroxidase [EC:1.11.1.7]	ko00940//Phenylpropanoid biosynthesis`Metabolism`Biosynthesis of other secondary metabolites;ko01100//Metabolic pathways`Metabolism`Global and overview maps;ko01110//Biosynthesis of secondary metabolites`Metabolism`Global and overview maps	-	XP_017246144.1//PREDICTED: peroxidase 27-like`[Daucus carota subsp. sativus]	PF00141.26//peroxidase`Peroxidase	-	tr|A0A6J5WSK3|A0A6J5WSK3_PRUAR//Peroxidase {ECO:0000256|ARBA:ARBA00012313, ECO:0000256|RuleBase:RU362060} EC=1.11.1.7 {ECO:0000256|ARBA:ARBA00012313, ECO:0000256|RuleBase:RU362060} OS=Prunus armeniaca (Apricot) (Armeniaca vulgaris) ORAREDHAP_LOCUS22396 {ECO:0000313|EMBL:CAB4304706.1} PE=3
BHQH00043074.gene	0.28	0.04	0	1.3	0.05	5.34	0.04	0.05	0	0	0.19	0.05	-	GO:0020037//heme binding`molecular_function`Binding to a heme, a compound composed of iron complexed in a porphyrin (tetrapyrrole) ring. [GOC:ai];GO:0006979//response to oxidative stress`biological_process`Any process that results in a change in state or activity of a cell or an organism (in terms of movement, secretion, enzyme production, gene expression, etc.) as a result of oxidative stress, a…	K00430//E1.11.1.7`peroxidase [EC:1.11.1.7]	ko00940//Phenylpropanoid biosynthesis`Metabolism`Biosynthesis of other secondary metabolites;ko01100//Metabolic pathways`Metabolism`Global and overview maps;ko01110//Biosynthesis of secondary metabolites`Metabolism`Global and overview maps	-	XP_017245253.1//PREDICTED: peroxidase 12-like`[Daucus carota subsp. sativus]	PF00141.26//peroxidase`Peroxidase	-	tr|A0A165XI26|A0A165XI26_DAUCS//Peroxidase {ECO:0000256|ARBA:ARBA00012313, ECO:0000256|RuleBase:RU362060} EC=1.11.1.7 {ECO:0000256|ARBA:ARBA00012313, ECO:0000256|RuleBase:RU362060} OS=Daucus carota subsp. sativus (Carrot) ORFNames=DCAR_014451 {ECO:0000313|EMBL:KZM98187.1} PE=3
BHQH00032972.gene	0	0	0	0	0	0	0	0	0	0	0	0	-	GO:0020037//heme binding`molecular_function`Binding to a heme, a compound composed of iron complexed in a porphyrin (tetrapyrrole) ring. [GOC:ai];GO:0006979//response to oxidative stress`biological_process`Any process that results in a change in state or activity of a cell or an organism (in terms of movement, secretion, enzyme production, gene expression, etc.) as a result of oxidative stress, a…	K00430//E1.11.1.7`peroxidase [EC:1.11.1.7]	ko00940//Phenylpropanoid biosynthesis`Metabolism`Biosynthesis of other secondary metabolites;ko01100//Metabolic pathways`Metabolism`Global and overview maps;ko01110//Biosynthesis of secondary metabolites`Metabolism`Global and overview maps	-	XP_017256802.1//PREDICTED: peroxidase 7-like`[Daucus carota subsp. sativus]	PF00141.26//peroxidase`Peroxidase	-	tr|A0A161YHT7|A0A161YHT7_DAUCS//Peroxidase {ECO:0000256|ARBA:ARBA00012313, ECO:0000256|RuleBase:RU362060} EC=1.11.1.7 {ECO:0000256|ARBA:ARBA00012313, ECO:0000256|RuleBase:RU362060} OS=Daucus carota subsp. sativus (Carrot) ORFNames=DCAR_019906 {ECO:0000313|EMBL:KZM92729.1} PE=3
BHQH00024822.gene	4.61	1.3	0.95	0.43	0	0.54	0.55	1.87	0.8	0.65	0.07	0.4	-	-	K00430//E1.11.1.7`peroxidase [EC:1.11.1.7]	ko00940//Phenylpropanoid biosynthesis`Metabolism`Biosynthesis of other secondary metabolites;ko01100//Metabolic pathways`Metabolism`Global and overview maps;ko01110//Biosynthesis of secondary metabolites`Metabolism`Global and overview maps	-	XP_017255561.1//PREDICTED: peroxidase P7-like`[Daucus carota subsp. sativus]	PF00141.26//peroxidase`Peroxidase	-	tr|A0A843U010|A0A843U010_COLES//Peroxidase {ECO:0000256|ARBA:ARBA00012313, ECO:0000256|RuleBase:RU362060} EC=1.11.1.7 {ECO:0000256|ARBA:ARBA00012313, ECO:0000256|RuleBase:RU362060} OS=Colocasia esculenta (Wild taro) (Arum esculentum) ORFNames=Taro_007830 {ECO:0000313|EMBL:MQL75427.1} PE=3
BHQH00026480.gene	2.17	0.41	0.49	1.64	0.06	0.48	0.39	0.35	0.07	0.67	14.78	0.47	-	GO:0020037//heme binding`molecular_function`Binding to a heme, a compound composed of iron complexed in a porphyrin (tetrapyrrole) ring. [GOC:ai];GO:0006979//response to oxidative stress`biological_process`Any process that results in a change in state or activity of a cell or an organism (in terms of movement, secretion, enzyme production, gene expression, etc.) as a result of oxidative stress, a…	K00430//E1.11.1.7`peroxidase [EC:1.11.1.7]	ko00940//Phenylpropanoid biosynthesis`Metabolism`Biosynthesis of other secondary metabolites;ko01100//Metabolic pathways`Metabolism`Global and overview maps;ko01110//Biosynthesis of secondary metabolites`Metabolism`Global and overview maps	-	XP_017250424.1//PREDICTED: peroxidase 45-like`[Daucus carota subsp. sativus]	PF00141.26//peroxidase`Peroxidase	-	tr|A0A164YMZ8|A0A164YMZ8_DAUCS//Peroxidase {ECO:0000256|ARBA:ARBA00012313, ECO:0000256|RuleBase:RU362060} EC=1.11.1.7 {ECO:0000256|ARBA:ARBA00012313, ECO:0000256|RuleBase:RU362060} OS=Daucus carota subsp. sativus (Carrot) ORFNames=DCAR_017987 {ECO:0000313|EMBL:KZM94745.1} PE=3
BHQH00038334.gene	0.18	0.33	0	1.39	0.67	0.51	3.07	4.06	0.18	0.22	0.39	0.45	-	GO:0020037//heme binding`molecular_function`Binding to a heme, a compound composed of iron complexed in a porphyrin (tetrapyrrole) ring. [GOC:ai];GO:0006979//response to oxidative stress`biological_process`Any process that results in a change in state or activity of a cell or an organism (in terms of movement, secretion, enzyme production, gene expression, etc.) as a result of oxidative stress, a…	K00430//E1.11.1.7`peroxidase [EC:1.11.1.7]	ko00940//Phenylpropanoid biosynthesis`Metabolism`Biosynthesis of other secondary metabolites;ko01100//Metabolic pathways`Metabolism`Global and overview maps;ko01110//Biosynthesis of secondary metabolites`Metabolism`Global and overview maps	-	KZM81404.1//hypothetical protein DCAR_029017`[Daucus carota subsp. sativus]	PF00141.26//peroxidase`Peroxidase	-	tr|A0A175YCR9|A0A175YCR9_DAUCS//Peroxidase {ECO:0000256|ARBA:ARBA00012313, ECO:0000256|RuleBase:RU362060} EC=1.11.1.7 {ECO:0000256|ARBA:ARBA00012313, ECO:0000256|RuleBase:RU362060} OS=Daucus carota subsp. sativus (Carrot) ORFNames=DCAR_029017 {ECO:0000313|EMBL:KZM81404.1} PE=3
BHQH00032568.gene	0	0.57	0.73	0.93	0.58	0.95	0.41	0.59	0.19	0.41	0.52	1.23	-	GO:0020037//heme binding`molecular_function`Binding to a heme, a compound composed of iron complexed in a porphyrin (tetrapyrrole) ring. [GOC:ai];GO:0006979//response to oxidative stress`biological_process`Any process that results in a change in state or activity of a cell or an organism (in terms of movement, secretion, enzyme production, gene expression, etc.) as a result of oxidative stress, a…	K00430//E1.11.1.7`peroxidase [EC:1.11.1.7]	ko00940//Phenylpropanoid biosynthesis`Metabolism`Biosynthesis of other secondary metabolites;ko01100//Metabolic pathways`Metabolism`Global and overview maps;ko01110//Biosynthesis of secondary metabolites`Metabolism`Global and overview maps	-	XP_017257247.1//PREDICTED: putative Peroxidase 48`[Daucus carota subsp. sativus]	PF00141.26//peroxidase`Peroxidase	-	tr|A0A2Z7D907|A0A2Z7D907_9LAMI//Peroxidase {ECO:0000256|ARBA:ARBA00012313, ECO:0000256|RuleBase:RU362060} EC=1.11.1.7 {ECO:0000256|ARBA:ARBA00012313, ECO:0000256|RuleBase:RU362060} OS=Dorcoceras hygrometricum ORFNames=F511_06117 {ECO:0000313|EMBL:KZV56100.1} PE=3
BHQH00003898.gene	0	0	0.08	0.08	0	0.1	0	0.08	0	0.65	0	0.38	-	GO:0020037//heme binding`molecular_function`Binding to a heme, a compound composed of iron complexed in a porphyrin (tetrapyrrole) ring. [GOC:ai];GO:0006979//response to oxidative stress`biological_process`Any process that results in a change in state or activity of a cell or an organism (in terms of movement, secretion, enzyme production, gene expression, etc.) as a result of oxidative stress, a…	K00430//E1.11.1.7`peroxidase [EC:1.11.1.7]	ko00940//Phenylpropanoid biosynthesis`Metabolism`Biosynthesis of other secondary metabolites;ko01100//Metabolic pathways`Metabolism`Global and overview maps;ko01110//Biosynthesis of secondary metabolites`Metabolism`Global and overview maps	-	XP_017243752.1//PREDICTED: peroxidase P7-like`[Daucus carota subsp. sativus]	PF00141.26//peroxidase`Peroxidase	-	tr|A0A3Q7FEL6|A0A3Q7FEL6_SOLLC//Peroxidase {ECO:0000256|ARBA:ARBA00012313, ECO:0000256|RuleBase:RU362060} EC=1.11.1.7 {ECO:0000256|ARBA:ARBA00012313, ECO:0000256|RuleBase:RU362060} OS=Solanum lycopersicum (Tomato) (Lycopersicon esculentum) Name=101258529 {ECO:0000313|EnsemblPlants:Solyc03g025380.3.1} PE=3
BHQH00019844.gene	0	0	0	0.08	0	0	0	0	0	0	0	0	-	GO:0020037//heme binding`molecular_function`Binding to a heme, a compound composed of iron complexed in a porphyrin (tetrapyrrole) ring. [GOC:ai];GO:0006979//response to oxidative stress`biological_process`Any process that results in a change in state or activity of a cell or an organism (in terms of movement, secretion, enzyme production, gene expression, etc.) as a result of oxidative stress, a…	K00430//E1.11.1.7`peroxidase [EC:1.11.1.7]	ko00940//Phenylpropanoid biosynthesis`Metabolism`Biosynthesis of other secondary metabolites;ko01100//Metabolic pathways`Metabolism`Global and overview maps;ko01110//Biosynthesis of secondary metabolites`Metabolism`Global and overview maps	-	KZN09859.1//hypothetical protein DCAR_002515`[Daucus carota subsp. sativus]	PF00141.26//peroxidase`Peroxidase	-	tr|A0A169WTB6|A0A169WTB6_DAUCS//Peroxidase {ECO:0000256|ARBA:ARBA00012313, ECO:0000256|RuleBase:RU362060} EC=1.11.1.7 {ECO:0000256|ARBA:ARBA00012313, ECO:0000256|RuleBase:RU362060} OS=Daucus carota subsp. sativus (Carrot) ORFNames=DCAR_002515 {ECO:0000313|EMBL:KZN09859.1} PE=3
BHQH00015001.gene	0.43	0.14	0.22	0	0	0	0.4	0.37	0.37	0.35	0.07	1.36	-	GO:0020037//heme binding`molecular_function`Binding to a heme, a compound composed of iron complexed in a porphyrin (tetrapyrrole) ring. [GOC:ai];GO:0006979//response to oxidative stress`biological_process`Any process that results in a change in state or activity of a cell or an organism (in terms of movement, secretion, enzyme production, gene expression, etc.) as a result of oxidative stress, a…	K00430//E1.11.1.7`peroxidase [EC:1.11.1.7]	ko00940//Phenylpropanoid biosynthesis`Metabolism`Biosynthesis of other secondary metabolites;ko01100//Metabolic pathways`Metabolism`Global and overview maps;ko01110//Biosynthesis of secondary metabolites`Metabolism`Global and overview maps	-	XP_017251676.1//PREDICTED: peroxidase 5-like`[Daucus carota subsp. sativus]	PF00141.26//peroxidase`Peroxidase	-	tr|A0A161YIW3|A0A161YIW3_DAUCS//Peroxidase {ECO:0000256|ARBA:ARBA00012313, ECO:0000256|RuleBase:RU362060} EC=1.11.1.7 {ECO:0000256|ARBA:ARBA00012313, ECO:0000256|RuleBase:RU362060} OS=Daucus carota subsp. sativus (Carrot) ORFNames=DCAR_018253 {ECO:0000313|EMBL:KZM95011.1} PE=3
BHQH00043075.gene	23.32	7.56	30.61	11.21	46.47	23.39	21.43	71.68	29.82	86.67	0.64	14.5	-	GO:0006979//response to oxidative stress`biological_process`Any process that results in a change in state or activity of a cell or an organism (in terms of movement, secretion, enzyme production, gene expression, etc.) as a result of oxidative stress, a state often resulting from exposure to high levels of reactive oxygen species, e.g. superoxide anions, hydrogen peroxide (H2O2), and hydroxyl rad…	K00430//E1.11.1.7`peroxidase [EC:1.11.1.7]	ko00940//Phenylpropanoid biosynthesis`Metabolism`Biosynthesis of other secondary metabolites;ko01100//Metabolic pathways`Metabolism`Global and overview maps;ko01110//Biosynthesis of secondary metabolites`Metabolism`Global and overview maps	-	XP_017243796.1//PREDICTED: peroxidase 12-like`[Daucus carota subsp. sativus]	PF00141.26//peroxidase`Peroxidase	-	tr|Q401B7|Q401B7_PANGI//Peroxidase {ECO:0000256|ARBA:ARBA00012313, ECO:0000256|RuleBase:RU362060} EC=1.11.1.7 {ECO:0000256|ARBA:ARBA00012313, ECO:0000256|RuleBase:RU362060} OS=Panax ginseng (Korean ginseng) PE=2
BHQH00023773.gene	0	0	0	0	0	0	0	0	0	0	0.21	0.43	-	GO:0020037//heme binding`molecular_function`Binding to a heme, a compound composed of iron complexed in a porphyrin (tetrapyrrole) ring. [GOC:ai];GO:0006979//response to oxidative stress`biological_process`Any process that results in a change in state or activity of a cell or an organism (in terms of movement, secretion, enzyme production, gene expression, etc.) as a result of oxidative stress, a…	K00430//E1.11.1.7`peroxidase [EC:1.11.1.7]	ko00940//Phenylpropanoid biosynthesis`Metabolism`Biosynthesis of other secondary metabolites;ko01100//Metabolic pathways`Metabolism`Global and overview maps;ko01110//Biosynthesis of secondary metabolites`Metabolism`Global and overview maps	-	KZN06540.1//hypothetical protein DCAR_007377`[Daucus carota subsp. sativus]	PF00141.26//peroxidase`Peroxidase	-	tr|A0A166EGL7|A0A166EGL7_DAUCS//Peroxidase {ECO:0000256|ARBA:ARBA00012313, ECO:0000256|RuleBase:RU362060} EC=1.11.1.7 {ECO:0000256|ARBA:ARBA00012313, ECO:0000256|RuleBase:RU362060} OS=Daucus carota subsp. sativus (Carrot) ORFNames=DCAR_007377 {ECO:0000313|EMBL:KZN06540.1} PE=3
BHQH00023488.gene	0	1.38	0.91	2.17	5.79	4.66	1.35	1.65	0.23	0	0	0	-	GO:0020037//heme binding`molecular_function`Binding to a heme, a compound composed of iron complexed in a porphyrin (tetrapyrrole) ring. [GOC:ai];GO:0006979//response to oxidative stress`biological_process`Any process that results in a change in state or activity of a cell or an organism (in terms of movement, secretion, enzyme production, gene expression, etc.) as a result of oxidative stress, a…	K00430//E1.11.1.7`peroxidase [EC:1.11.1.7]	ko00940//Phenylpropanoid biosynthesis`Metabolism`Biosynthesis of other secondary metabolites;ko01100//Metabolic pathways`Metabolism`Global and overview maps;ko01110//Biosynthesis of secondary metabolites`Metabolism`Global and overview maps	-	XP_017232896.1//PREDICTED: peroxidase 19`[Daucus carota subsp. sativus]	PF00141.26//peroxidase`Peroxidase	-	tr|A0A166DVU1|A0A166DVU1_DAUCS//Peroxidase {ECO:0000256|ARBA:ARBA00012313, ECO:0000256|RuleBase:RU362060} EC=1.11.1.7 {ECO:0000256|ARBA:ARBA00012313, ECO:0000256|RuleBase:RU362060} OS=Daucus carota subsp. sativus (Carrot) ORFNames=DCAR_006586 {ECO:0000313|EMBL:KZN05749.1} PE=3
BHQH00036989.gene	4.62	2.88	5.27	7.53	1.31	3.67	4.6	7	4.36	2.16	0.43	3.3	-	GO:0020037//heme binding`molecular_function`Binding to a heme, a compound composed of iron complexed in a porphyrin (tetrapyrrole) ring. [GOC:ai];GO:0006979//response to oxidative stress`biological_process`Any process that results in a change in state or activity of a cell or an organism (in terms of movement, secretion, enzyme production, gene expression, etc.) as a result of oxidative stress, a…	K00430//E1.11.1.7`peroxidase [EC:1.11.1.7]	ko00940//Phenylpropanoid biosynthesis`Metabolism`Biosynthesis of other secondary metabolites;ko01100//Metabolic pathways`Metabolism`Global and overview maps;ko01110//Biosynthesis of secondary metabolites`Metabolism`Global and overview maps	-	XP_017216232.1//PREDICTED: peroxidase 51-like`[Daucus carota subsp. sativus]	PF00141.26//peroxidase`Peroxidase	-	tr|A0A4S4EN55|A0A4S4EN55_CAMSI//Peroxidase {ECO:0000256|ARBA:ARBA00012313, ECO:0000256|RuleBase:RU362060} EC=1.11.1.7 {ECO:0000256|ARBA:ARBA00012313, ECO:0000256|RuleBase:RU362060} OS=Camellia sinensis var. sinensis ORFNames=TEA_024566 {ECO:0000313|EMBL:THG18101.1} PE=3
BHQH00014582.gene	10.76	33.8	29.26	6.68	1.95	23.18	24.46	77.94	35.39	5.23	0.73	6.22	-	GO:0020037//heme binding`molecular_function`Binding to a heme, a compound composed of iron complexed in a porphyrin (tetrapyrrole) ring. [GOC:ai];GO:0006979//response to oxidative stress`biological_process`Any process that results in a change in state or activity of a cell or an organism (in terms of movement, secretion, enzyme production, gene expression, etc.) as a result of oxidative stress, a…	K00430//E1.11.1.7`peroxidase [EC:1.11.1.7]	ko00940//Phenylpropanoid biosynthesis`Metabolism`Biosynthesis of other secondary metabolites;ko01100//Metabolic pathways`Metabolism`Global and overview maps;ko01110//Biosynthesis of secondary metabolites`Metabolism`Global and overview maps	-	XP_017216407.1//PREDICTED: peroxidase P7-like`[Daucus carota subsp. sativus]	PF00141.26//peroxidase`Peroxidase	-	tr|A0A161Y5Y0|A0A161Y5Y0_DAUCS//Peroxidase {ECO:0000256|ARBA:ARBA00012313, ECO:0000256|RuleBase:RU362060} EC=1.11.1.7 {ECO:0000256|ARBA:ARBA00012313, ECO:0000256|RuleBase:RU362060} OS=Daucus carota subsp. sativus (Carrot) ORFNames=DCAR_024790 {ECO:0000313|EMBL:KZM87689.1} PE=3
BHQH00037747.gene	0.08	0.06	0.44	0.08	0	0.09	0.26	0.55	0.16	1.13	0	0	-	GO:0020037//heme binding`molecular_function`Binding to a heme, a compound composed of iron complexed in a porphyrin (tetrapyrrole) ring. [GOC:ai];GO:0006979//response to oxidative stress`biological_process`Any process that results in a change in state or activity of a cell or an organism (in terms of movement, secretion, enzyme production, gene expression, etc.) as a result of oxidative stress, a…	K00430//E1.11.1.7`peroxidase [EC:1.11.1.7]	ko00940//Phenylpropanoid biosynthesis`Metabolism`Biosynthesis of other secondary metabolites;ko01100//Metabolic pathways`Metabolism`Global and overview maps;ko01110//Biosynthesis of secondary metabolites`Metabolism`Global and overview maps	-	XP_017240673.1//PREDICTED: peroxidase 64`[Daucus carota subsp. sativus]	PF00141.26//peroxidase`Peroxidase	-	tr|A0A5J5AEY3|A0A5J5AEY3_9ASTE//Peroxidase {ECO:0000256|ARBA:ARBA00012313, ECO:0000256|RuleBase:RU362060} EC=1.11.1.7 {ECO:0000256|ARBA:ARBA00012313, ECO:0000256|RuleBase:RU362060} OS=Nyssa sinensis ORFNames=F0562_036133 {ECO:0000313|EMBL:KAA8528778.1} PE=3
BHQH00004499.gene	18.61	54.19	50.49	0.51	1.28	5.08	45.61	49.07	26.76	32.68	0.04	0.29	-	GO:0020037//heme binding`molecular_function`Binding to a heme, a compound composed of iron complexed in a porphyrin (tetrapyrrole) ring. [GOC:ai];GO:0006979//response to oxidative stress`biological_process`Any process that results in a change in state or activity of a cell or an organism (in terms of movement, secretion, enzyme production, gene expression, etc.) as a result of oxidative stress, a…	K00430//E1.11.1.7`peroxidase [EC:1.11.1.7]	ko00940//Phenylpropanoid biosynthesis`Metabolism`Biosynthesis of other secondary metabolites;ko01100//Metabolic pathways`Metabolism`Global and overview maps;ko01110//Biosynthesis of secondary metabolites`Metabolism`Global and overview maps	-	XP_017240927.1//PREDICTED: peroxidase N1-like`[Daucus carota subsp. sativus]	PF00141.26//peroxidase`Peroxidase	-	tr|A0A067JYJ8|A0A067JYJ8_JATCU//Peroxidase {ECO:0000256|ARBA:ARBA00012313, ECO:0000256|RuleBase:RU362060} EC=1.11.1.7 {ECO:0000256|ARBA:ARBA00012313, ECO:0000256|RuleBase:RU362060} OS=Jatropha curcas (Barbados nut) ORFNames=JCGZ_19656 {ECO:0000313|EMBL:KDP28962.1} PE=3
BHQH00006145.gene	55.83	14.01	9.9	0	0.21	0.29	17.74	12.05	16.12	15.07	0.05	0	-	GO:0020037//heme binding`molecular_function`Binding to a heme, a compound composed of iron complexed in a porphyrin (tetrapyrrole) ring. [GOC:ai];GO:0006979//response to oxidative stress`biological_process`Any process that results in a change in state or activity of a cell or an organism (in terms of movement, secretion, enzyme production, gene expression, etc.) as a result of oxidative stress, a…	K00430//E1.11.1.7`peroxidase [EC:1.11.1.7]	ko00940//Phenylpropanoid biosynthesis`Metabolism`Biosynthesis of other secondary metabolites;ko01100//Metabolic pathways`Metabolism`Global and overview maps;ko01110//Biosynthesis of secondary metabolites`Metabolism`Global and overview maps	-	XP_017215871.1//PREDICTED: lignin-forming anionic peroxidase-like`[Daucus carota subsp. sativus]	PF00141.26//peroxidase`Peroxidase	-	tr|A0A161Y2N2|A0A161Y2N2_DAUCS//Peroxidase {ECO:0000256|ARBA:ARBA00012313, ECO:0000256|RuleBase:RU362060} EC=1.11.1.7 {ECO:0000256|ARBA:ARBA00012313, ECO:0000256|RuleBase:RU362060} OS=Daucus carota subsp. sativus (Carrot) ORFNames=DCAR_023523 {ECO:0000313|EMBL:KZM86389.1} PE=3
BHQH00026030.gene	3.71	5.97	5.21	0.51	0	0.16	7.06	11.1	7.47	10.91	0.04	0	-	GO:0020037//heme binding`molecular_function`Binding to a heme, a compound composed of iron complexed in a porphyrin (tetrapyrrole) ring. [GOC:ai];GO:0006979//response to oxidative stress`biological_process`Any process that results in a change in state or activity of a cell or an organism (in terms of movement, secretion, enzyme production, gene expression, etc.) as a result of oxidative stress, a…	K00430//E1.11.1.7`peroxidase [EC:1.11.1.7]	ko00940//Phenylpropanoid biosynthesis`Metabolism`Biosynthesis of other secondary metabolites;ko01100//Metabolic pathways`Metabolism`Global and overview maps;ko01110//Biosynthesis of secondary metabolites`Metabolism`Global and overview maps	-	XP_017256539.1//PREDICTED: cationic peroxidase 2-like`[Daucus carota subsp. sativus]	PF00141.26//peroxidase`Peroxidase	-	tr|A0A7J7HG84|A0A7J7HG84_CAMSI//Peroxidase {ECO:0000256|ARBA:ARBA00012313, ECO:0000256|RuleBase:RU362060} EC=1.11.1.7 {ECO:0000256|ARBA:ARBA00012313, ECO:0000256|RuleBase:RU362060} OS=Camellia sinensis (Tea) ORFNames=HYC85_009846 {ECO:0000313|EMBL:KAF5951902.1} PE=3
BHQH00039013.gene	5.15	11.83	14.85	13.78	17.87	9.34	9.26	13.14	11.47	13.58	24.96	31.86	-	GO:0020037//heme binding`molecular_function`Binding to a heme, a compound composed of iron complexed in a porphyrin (tetrapyrrole) ring. [GOC:ai];GO:0006979//response to oxidative stress`biological_process`Any process that results in a change in state or activity of a cell or an organism (in terms of movement, secretion, enzyme production, gene expression, etc.) as a result of oxidative stress, a…	K00430//E1.11.1.7`peroxidase [EC:1.11.1.7]	ko00940//Phenylpropanoid biosynthesis`Metabolism`Biosynthesis of other secondary metabolites;ko01100//Metabolic pathways`Metabolism`Global and overview maps;ko01110//Biosynthesis of secondary metabolites`Metabolism`Global and overview maps	-	XP_017258675.1//PREDICTED: peroxidase 57`[Daucus carota subsp. sativus]	PF00141.26//peroxidase`Peroxidase	-	tr|A0A5J5BM91|A0A5J5BM91_9ASTE//Peroxidase {ECO:0000256|ARBA:ARBA00012313, ECO:0000256|RuleBase:RU362060} EC=1.11.1.7 {ECO:0000256|ARBA:ARBA00012313, ECO:0000256|RuleBase:RU362060} OS=Nyssa sinensis ORFNames=F0562_022277 {ECO:0000313|EMBL:KAA8544265.1} PE=3
BHQH00004612.gene	0	0.05	0.05	0	0.1	0.07	0.1	0.05	0.12	1.8	0.07	1.72	-	GO:0020037//heme binding`molecular_function`Binding to a heme, a compound composed of iron complexed in a porphyrin (tetrapyrrole) ring. [GOC:ai];GO:0006979//response to oxidative stress`biological_process`Any process that results in a change in state or activity of a cell or an organism (in terms of movement, secretion, enzyme production, gene expression, etc.) as a result of oxidative stress, a…	K00430//E1.11.1.7`peroxidase [EC:1.11.1.7]	ko00940//Phenylpropanoid biosynthesis`Metabolism`Biosynthesis of other secondary metabolites;ko01100//Metabolic pathways`Metabolism`Global and overview maps;ko01110//Biosynthesis of secondary metabolites`Metabolism`Global and overview maps	-	XP_017251425.1//PREDICTED: peroxidase 9`[Daucus carota subsp. sativus]	PF00141.26//peroxidase`Peroxidase	-	tr|A0A2R6R3H8|A0A2R6R3H8_ACTCC//Peroxidase {ECO:0000256|ARBA:ARBA00012313, ECO:0000256|RuleBase:RU362060} EC=1.11.1.7 {ECO:0000256|ARBA:ARBA00012313, ECO:0000256|RuleBase:RU362060} OS=Actinidia chinensis var. chinensis (Chinese soft-hair kiwi) ORFNames=CEY00_Acc11849 {ECO:0000313|EMBL:PSS19809.1} PE=3
BHQH00026029.gene	49.44	13.04	24.56	18.05	18.8	23.46	17.72	52.75	27.11	41.41	14.62	22.8	-	GO:0020037//heme binding`molecular_function`Binding to a heme, a compound composed of iron complexed in a porphyrin (tetrapyrrole) ring. [GOC:ai];GO:0006979//response to oxidative stress`biological_process`Any process that results in a change in state or activity of a cell or an organism (in terms of movement, secretion, enzyme production, gene expression, etc.) as a result of oxidative stress, a…	K00430//E1.11.1.7`peroxidase [EC:1.11.1.7]	ko00940//Phenylpropanoid biosynthesis`Metabolism`Biosynthesis of other secondary metabolites;ko01100//Metabolic pathways`Metabolism`Global and overview maps;ko01110//Biosynthesis of secondary metabolites`Metabolism`Global and overview maps	-	XP_017254703.1//PREDICTED: cationic peroxidase 2-like`[Daucus carota subsp. sativus]	PF00141.26//peroxidase`Peroxidase	-	tr|A0A5J5BSH9|A0A5J5BSH9_9ASTE//Peroxidase {ECO:0000256|ARBA:ARBA00012313, ECO:0000256|RuleBase:RU362060} EC=1.11.1.7 {ECO:0000256|ARBA:ARBA00012313, ECO:0000256|RuleBase:RU362060} OS=Nyssa sinensis ORFNames=F0562_020380 {ECO:0000313|EMBL:KAA8545596.1} PE=3
BHQH00019942.gene	0	0	0	0	0	0	0	0	0	0	0	0	-	GO:0020037//heme binding`molecular_function`Binding to a heme, a compound composed of iron complexed in a porphyrin (tetrapyrrole) ring. [GOC:ai];GO:0006979//response to oxidative stress`biological_process`Any process that results in a change in state or activity of a cell or an organism (in terms of movement, secretion, enzyme production, gene expression, etc.) as a result of oxidative stress, a…	K00430//E1.11.1.7`peroxidase [EC:1.11.1.7]	ko00940//Phenylpropanoid biosynthesis`Metabolism`Biosynthesis of other secondary metabolites;ko01100//Metabolic pathways`Metabolism`Global and overview maps;ko01110//Biosynthesis of secondary metabolites`Metabolism`Global and overview maps	-	XP_017250886.1//PREDICTED: peroxidase 24-like`[Daucus carota subsp. sativus]	PF00141.26//peroxidase`Peroxidase	-	tr|A0A2R6RV89|A0A2R6RV89_ACTCC//Peroxidase {ECO:0000256|ARBA:ARBA00012313, ECO:0000256|RuleBase:RU362060} EC=1.11.1.7 {ECO:0000256|ARBA:ARBA00012313, ECO:0000256|RuleBase:RU362060} OS=Actinidia chinensis var. chinensis (Chinese soft-hair kiwi) ORFNames=CEY00_Acc04332 {ECO:0000313|EMBL:PSS33933.1} PE=3
BHQH00017158.gene	548.55	335.54	234.88	0.13	0.09	0.3	521.41	205.89	438.17	79.79	0	0	-	GO:0020037//heme binding`molecular_function`Binding to a heme, a compound composed of iron complexed in a porphyrin (tetrapyrrole) ring. [GOC:ai];GO:0006979//response to oxidative stress`biological_process`Any process that results in a change in state or activity of a cell or an organism (in terms of movement, secretion, enzyme production, gene expression, etc.) as a result of oxidative stress, a…	K00430//E1.11.1.7`peroxidase [EC:1.11.1.7]	ko00940//Phenylpropanoid biosynthesis`Metabolism`Biosynthesis of other secondary metabolites;ko01100//Metabolic pathways`Metabolism`Global and overview maps;ko01110//Biosynthesis of secondary metabolites`Metabolism`Global and overview maps	-	XP_017254559.1//PREDICTED: peroxidase 44`[Daucus carota subsp. sativus]	PF00141.26//peroxidase`Peroxidase	-	tr|A0A164WMM1|A0A164WMM1_DAUCS//Peroxidase {ECO:0000256|ARBA:ARBA00012313, ECO:0000256|RuleBase:RU362060} EC=1.11.1.7 {ECO:0000256|ARBA:ARBA00012313, ECO:0000256|RuleBase:RU362060} OS=Daucus carota subsp. sativus (Carrot) ORFNames=DCAR_020647 {ECO:0000313|EMBL:KZM91988.1} PE=3
BHQH00041531.gene	38.07	18.54	10.39	28.55	45.35	20.61	18.49	29.2	6.82	55.38	8.95	182.02	-	GO:0020037//heme binding`molecular_function`Binding to a heme, a compound composed of iron complexed in a porphyrin (tetrapyrrole) ring. [GOC:ai];GO:0006979//response to oxidative stress`biological_process`Any process that results in a change in state or activity of a cell or an organism (in terms of movement, secretion, enzyme production, gene expression, etc.) as a result of oxidative stress, a…	K00430//E1.11.1.7`peroxidase [EC:1.11.1.7]	ko00940//Phenylpropanoid biosynthesis`Metabolism`Biosynthesis of other secondary metabolites;ko01100//Metabolic pathways`Metabolism`Global and overview maps;ko01110//Biosynthesis of secondary metabolites`Metabolism`Global and overview maps	-	XP_017244454.1//PREDICTED: peroxidase 21`[Daucus carota subsp. sativus]	PF00141.26//peroxidase`Peroxidase	-	tr|A0A165WU01|A0A165WU01_DAUCS//Peroxidase {ECO:0000256|ARBA:ARBA00012313, ECO:0000256|RuleBase:RU362060} EC=1.11.1.7 {ECO:0000256|ARBA:ARBA00012313, ECO:0000256|RuleBase:RU362060} OS=Daucus carota subsp. sativus (Carrot) ORFNames=DCAR_014975 {ECO:0000313|EMBL:KZM97663.1} PE=3
BHQH00004007.gene	0	0	0	2.06	0.14	0.79	0.21	0.07	0.09	0	1.85	0.58	-	GO:0020037//heme binding`molecular_function`Binding to a heme, a compound composed of iron complexed in a porphyrin (tetrapyrrole) ring. [GOC:ai];GO:0006979//response to oxidative stress`biological_process`Any process that results in a change in state or activity of a cell or an organism (in terms of movement, secretion, enzyme production, gene expression, etc.) as a result of oxidative stress, a…	K00430//E1.11.1.7`peroxidase [EC:1.11.1.7]	ko00940//Phenylpropanoid biosynthesis`Metabolism`Biosynthesis of other secondary metabolites;ko01100//Metabolic pathways`Metabolism`Global and overview maps;ko01110//Biosynthesis of secondary metabolites`Metabolism`Global and overview maps	-	KZM88899.1//hypothetical protein DCAR_025974`[Daucus carota subsp. sativus]	PF00141.26//peroxidase`Peroxidase	-	tr|A0A161Y8W8|A0A161Y8W8_DAUCS//Peroxidase {ECO:0000256|ARBA:ARBA00012313, ECO:0000256|RuleBase:RU362060} EC=1.11.1.7 {ECO:0000256|ARBA:ARBA00012313, ECO:0000256|RuleBase:RU362060} OS=Daucus carota subsp. sativus (Carrot) ORFNames=DCAR_025974 {ECO:0000313|EMBL:KZM88899.1} PE=3
BHQH00019944.gene	0	0	0	0	0	0	0	0	0	0	0	0	-	GO:0020037//heme binding`molecular_function`Binding to a heme, a compound composed of iron complexed in a porphyrin (tetrapyrrole) ring. [GOC:ai];GO:0006979//response to oxidative stress`biological_process`Any process that results in a change in state or activity of a cell or an organism (in terms of movement, secretion, enzyme production, gene expression, etc.) as a result of oxidative stress, a…	K00430//E1.11.1.7`peroxidase [EC:1.11.1.7]	ko00940//Phenylpropanoid biosynthesis`Metabolism`Biosynthesis of other secondary metabolites;ko01100//Metabolic pathways`Metabolism`Global and overview maps;ko01110//Biosynthesis of secondary metabolites`Metabolism`Global and overview maps	-	XP_017250886.1//PREDICTED: peroxidase 24-like`[Daucus carota subsp. sativus]	PF00141.26//peroxidase`Peroxidase	-	tr|A0A162A387|A0A162A387_DAUCS//Peroxidase {ECO:0000256|ARBA:ARBA00012313, ECO:0000256|RuleBase:RU362060} EC=1.11.1.7 {ECO:0000256|ARBA:ARBA00012313, ECO:0000256|RuleBase:RU362060} OS=Daucus carota subsp. sativus (Carrot) ORFNames=DCAR_017793 {ECO:0000313|EMBL:KZM94550.1} PE=3
BHQH00008162.gene	0.63	3.13	2.97	6.95	0.97	2.73	1.6	2.66	3.53	0.26	0.11	1.19	-	GO:0046872//metal ion binding`molecular_function`Binding to a metal ion. [GOC:ai];GO:0042744//hydrogen peroxide catabolic process`biological_process`The chemical reactions and pathways resulting in the breakdown of hydrogen peroxide (H2O2). [GOC:jl];GO:0004601//peroxidase activity`molecular_function`Catalysis of the reaction: donor + hydrogen peroxide = oxidized donor + 2 H2O. [GOC:curators];GO:0…	K00430//E1.11.1.7`peroxidase [EC:1.11.1.7]	ko00940//Phenylpropanoid biosynthesis`Metabolism`Biosynthesis of other secondary metabolites;ko01100//Metabolic pathways`Metabolism`Global and overview maps;ko01110//Biosynthesis of secondary metabolites`Metabolism`Global and overview maps	-	XP_017228400.1//PREDICTED: peroxidase 20`[Daucus carota subsp. sativus]	PF00141.26//peroxidase`Peroxidase	-	tr|A0A175YB59|A0A175YB59_DAUCS//Peroxidase {ECO:0000256|ARBA:ARBA00012313} EC=1.11.1.7 {ECO:0000256|ARBA:ARBA00012313} OS=Daucus carota subsp. sativus (Carrot) ORFNames=DCAR_031783 {ECO:0000313|EMBL:KZM80677.1} PE=3
BHQH00015002.gene	66.14	1.07	1.26	0	0	0.22	95.57	94.03	38.91	21.02	0	0.38	-	GO:0020037//heme binding`molecular_function`Binding to a heme, a compound composed of iron complexed in a porphyrin (tetrapyrrole) ring. [GOC:ai];GO:0006979//response to oxidative stress`biological_process`Any process that results in a change in state or activity of a cell or an organism (in terms of movement, secretion, enzyme production, gene expression, etc.) as a result of oxidative stress, a…	K00430//E1.11.1.7`peroxidase [EC:1.11.1.7]	ko00940//Phenylpropanoid biosynthesis`Metabolism`Biosynthesis of other secondary metabolites;ko01100//Metabolic pathways`Metabolism`Global and overview maps;ko01110//Biosynthesis of secondary metabolites`Metabolism`Global and overview maps	-	XP_017251746.1//PREDICTED: peroxidase 5-like`[Daucus carota subsp. sativus]	PF00141.26//peroxidase`Peroxidase	-	tr|A0A161YIW3|A0A161YIW3_DAUCS//Peroxidase {ECO:0000256|ARBA:ARBA00012313, ECO:0000256|RuleBase:RU362060} EC=1.11.1.7 {ECO:0000256|ARBA:ARBA00012313, ECO:0000256|RuleBase:RU362060} OS=Daucus carota subsp. sativus (Carrot) ORFNames=DCAR_018253 {ECO:0000313|EMBL:KZM95011.1} PE=3
BHQH00040958.gene	0	0	0	0	0.91	0	0	0	0	0	0	0.98	-	GO:0005737//cytoplasm`cellular_component`The contents of a cell excluding the plasma membrane and nucleus, but including other subcellular structures. [ISBN:0198547684];GO:0020037//heme binding`molecular_function`Binding to a heme, a compound composed of iron complexed in a porphyrin (tetrapyrrole) ring. [GOC:ai];GO:0000302//response to reactive oxygen species`biological_process`Any process that …	K00434//E1.11.1.11`L-ascorbate peroxidase [EC:1.11.1.11]	ko00053//Ascorbate and aldarate metabolism`Metabolism`Carbohydrate metabolism;ko00480//Glutathione metabolism`Metabolism`Metabolism of other amino acids;ko01100//Metabolic pathways`Metabolism`Global and overview maps	-	XP_017231258.1//PREDICTED: putative L-ascorbate peroxidase 6 isoform X1`[Daucus carota subsp. sativus];XP_017231275.1//PREDICTED: putative L-ascorbate peroxidase 6 isoform X2`[Daucus carota subsp. sativus]	PF00141.26//peroxidase`Peroxidase	-	tr|D7SUU6|D7SUU6_VITVI//L-ascorbate peroxidase {ECO:0000256|ARBA:ARBA00012940} EC=1.11.1.11 {ECO:0000256|ARBA:ARBA00012940} OS=Vitis vinifera (Grape) OrderedLocusNames=VIT_04s0008g05490 {ECO:0000313|EMBL:CBI21045.3} PE=3;tr|A0A166HVG3|A0A166HVG3_DAUCS//Peroxidase {ECO:0000256|ARBA:ARBA00012313} EC=1.11.1.7 {ECO:0000256|ARBA:ARBA00012313} OS=Daucus carota subsp. sativus (Carrot) ORFNames=DCAR_0030…
BHQH00018434.gene	0	0	0	0.08	0	0	0.07	0.22	0.26	0	0	0	-	GO:0020037//heme binding`molecular_function`Binding to a heme, a compound composed of iron complexed in a porphyrin (tetrapyrrole) ring. [GOC:ai];GO:0006979//response to oxidative stress`biological_process`Any process that results in a change in state or activity of a cell or an organism (in terms of movement, secretion, enzyme production, gene expression, etc.) as a result of oxidative stress, a…	K00430//E1.11.1.7`peroxidase [EC:1.11.1.7]	ko00940//Phenylpropanoid biosynthesis`Metabolism`Biosynthesis of other secondary metabolites;ko01100//Metabolic pathways`Metabolism`Global and overview maps;ko01110//Biosynthesis of secondary metabolites`Metabolism`Global and overview maps	-	XP_017217313.1//PREDICTED: peroxidase N`[Daucus carota subsp. sativus]	PF00141.26//peroxidase`Peroxidase	-	tr|A0A166GTV5|A0A166GTV5_DAUCS//Peroxidase {ECO:0000256|ARBA:ARBA00012313, ECO:0000256|RuleBase:RU362060} EC=1.11.1.7 {ECO:0000256|ARBA:ARBA00012313, ECO:0000256|RuleBase:RU362060} OS=Daucus carota subsp. sativus (Carrot) ORFNames=DCAR_001995 {ECO:0000313|EMBL:KZN09339.1} PE=3
BHQH00037077.gene	20.99	0.39	1.22	8.54	1.59	1.2	9.68	5.4	1.56	22.64	95.63	258.82	-	GO:0020037//heme binding`molecular_function`Binding to a heme, a compound composed of iron complexed in a porphyrin (tetrapyrrole) ring. [GOC:ai];GO:0006979//response to oxidative stress`biological_process`Any process that results in a change in state or activity of a cell or an organism (in terms of movement, secretion, enzyme production, gene expression, etc.) as a result of oxidative stress, a…	K00430//E1.11.1.7`peroxidase [EC:1.11.1.7]	ko00940//Phenylpropanoid biosynthesis`Metabolism`Biosynthesis of other secondary metabolites;ko01100//Metabolic pathways`Metabolism`Global and overview maps;ko01110//Biosynthesis of secondary metabolites`Metabolism`Global and overview maps	-	XP_017216190.1//PREDICTED: peroxidase 10-like`[Daucus carota subsp. sativus]	PF00141.26//peroxidase`Peroxidase	-	tr|A0A164UAM6|A0A164UAM6_DAUCS//Peroxidase {ECO:0000256|ARBA:ARBA00012313, ECO:0000256|RuleBase:RU362060} EC=1.11.1.7 {ECO:0000256|ARBA:ARBA00012313, ECO:0000256|RuleBase:RU362060} OS=Daucus carota subsp. sativus (Carrot) ORFNames=DCAR_025709 {ECO:0000313|EMBL:KZM88634.1} PE=3
BHQH00038142.gene	2.87	1.55	0.82	0.15	0	0.29	2.25	3	0.55	0.3	0	0.11	-	GO:0020037//heme binding`molecular_function`Binding to a heme, a compound composed of iron complexed in a porphyrin (tetrapyrrole) ring. [GOC:ai];GO:0004601//peroxidase activity`molecular_function`Catalysis of the reaction: donor + hydrogen peroxide = oxidized donor + 2 H2O. [GOC:curators];GO:0005576//extracellular region`cellular_component`The space external to the outermost structure of a cell.…	K00430//E1.11.1.7`peroxidase [EC:1.11.1.7]	ko00940//Phenylpropanoid biosynthesis`Metabolism`Biosynthesis of other secondary metabolites;ko01100//Metabolic pathways`Metabolism`Global and overview maps;ko01110//Biosynthesis of secondary metabolites`Metabolism`Global and overview maps	-	XP_017224728.1//PREDICTED: peroxidase 43`[Daucus carota subsp. sativus]	PF00141.26//peroxidase`Peroxidase	-	tr|A0A1S3XSX7|A0A1S3XSX7_TOBAC//Peroxidase {ECO:0000256|ARBA:ARBA00012313, ECO:0000256|RuleBase:RU362060} EC=1.11.1.7 {ECO:0000256|ARBA:ARBA00012313, ECO:0000256|RuleBase:RU362060} OS=Nicotiana tabacum (Common tobacco) Name=LOC107768198 {ECO:0000313|RefSeq:XP_016442787.1} PE=3
BHQH00023489.gene	0.13	0	0.63	0	0	0	0	0.26	0	0.32	0	0	-	GO:0020037//heme binding`molecular_function`Binding to a heme, a compound composed of iron complexed in a porphyrin (tetrapyrrole) ring. [GOC:ai];GO:0006979//response to oxidative stress`biological_process`Any process that results in a change in state or activity of a cell or an organism (in terms of movement, secretion, enzyme production, gene expression, etc.) as a result of oxidative stress, a…	K00430//E1.11.1.7`peroxidase [EC:1.11.1.7]	ko00940//Phenylpropanoid biosynthesis`Metabolism`Biosynthesis of other secondary metabolites;ko01100//Metabolic pathways`Metabolism`Global and overview maps;ko01110//Biosynthesis of secondary metabolites`Metabolism`Global and overview maps	-	KZN05749.1//hypothetical protein DCAR_006586`[Daucus carota subsp. sativus]	PF00141.26//peroxidase`Peroxidase	-	tr|A0A166DVU1|A0A166DVU1_DAUCS//Peroxidase {ECO:0000256|ARBA:ARBA00012313, ECO:0000256|RuleBase:RU362060} EC=1.11.1.7 {ECO:0000256|ARBA:ARBA00012313, ECO:0000256|RuleBase:RU362060} OS=Daucus carota subsp. sativus (Carrot) ORFNames=DCAR_006586 {ECO:0000313|EMBL:KZN05749.1} PE=3
BHQH00029663.gene	15.61	18.42	2.12	3.78	0.18	4.32	5.34	12.06	4.42	7.91	0.52	0.73	-	GO:0006979//response to oxidative stress`biological_process`Any process that results in a change in state or activity of a cell or an organism (in terms of movement, secretion, enzyme production, gene expression, etc.) as a result of oxidative stress, a state often resulting from exposure to high levels of reactive oxygen species, e.g. superoxide anions, hydrogen peroxide (H2O2), and hydroxyl rad…	K00430//E1.11.1.7`peroxidase [EC:1.11.1.7]	ko00940//Phenylpropanoid biosynthesis`Metabolism`Biosynthesis of other secondary metabolites;ko01100//Metabolic pathways`Metabolism`Global and overview maps;ko01110//Biosynthesis of secondary metabolites`Metabolism`Global and overview maps	-	AAA98491.1//anionic peroxidase`[Petroselinum crispum]	PF00141.26//peroxidase`Peroxidase	-	tr|Q43032|Q43032_PETCR//Peroxidase {ECO:0000256|ARBA:ARBA00012313, ECO:0000256|RuleBase:RU362060} EC=1.11.1.7 {ECO:0000256|ARBA:ARBA00012313, ECO:0000256|RuleBase:RU362060} OS=Petroselinum crispum (Parsley) (Petroselinum hortense) PE=2
BHQH00023579.gene	0	0	0	0	0	0.11	0.07	0	0	0	0	0	-	GO:0020037//heme binding`molecular_function`Binding to a heme, a compound composed of iron complexed in a porphyrin (tetrapyrrole) ring. [GOC:ai];GO:0006979//response to oxidative stress`biological_process`Any process that results in a change in state or activity of a cell or an organism (in terms of movement, secretion, enzyme production, gene expression, etc.) as a result of oxidative stress, a…	K00430//E1.11.1.7`peroxidase [EC:1.11.1.7]	ko00940//Phenylpropanoid biosynthesis`Metabolism`Biosynthesis of other secondary metabolites;ko01100//Metabolic pathways`Metabolism`Global and overview maps;ko01110//Biosynthesis of secondary metabolites`Metabolism`Global and overview maps	-	KZM81404.1//hypothetical protein DCAR_029017`[Daucus carota subsp. sativus]	PF00141.26//peroxidase`Peroxidase	-	tr|A0A175YCR9|A0A175YCR9_DAUCS//Peroxidase {ECO:0000256|ARBA:ARBA00012313, ECO:0000256|RuleBase:RU362060} EC=1.11.1.7 {ECO:0000256|ARBA:ARBA00012313, ECO:0000256|RuleBase:RU362060} OS=Daucus carota subsp. sativus (Carrot) ORFNames=DCAR_029017 {ECO:0000313|EMBL:KZM81404.1} PE=3
BHQH00026709.gene	0.25	0.19	0	0.16	0	0	1.24	0.58	0.09	0.07	0.05	1.16	-	GO:0020037//heme binding`molecular_function`Binding to a heme, a compound composed of iron complexed in a porphyrin (tetrapyrrole) ring. [GOC:ai];GO:0006979//response to oxidative stress`biological_process`Any process that results in a change in state or activity of a cell or an organism (in terms of movement, secretion, enzyme production, gene expression, etc.) as a result of oxidative stress, a…	K00430//E1.11.1.7`peroxidase [EC:1.11.1.7]	ko00940//Phenylpropanoid biosynthesis`Metabolism`Biosynthesis of other secondary metabolites;ko01100//Metabolic pathways`Metabolism`Global and overview maps;ko01110//Biosynthesis of secondary metabolites`Metabolism`Global and overview maps	-	XP_017250059.1//PREDICTED: peroxidase 25`[Daucus carota subsp. sativus]	PF00141.26//peroxidase`Peroxidase	-	tr|A0A162A397|A0A162A397_DAUCS//Peroxidase {ECO:0000256|ARBA:ARBA00012313, ECO:0000256|RuleBase:RU362060} EC=1.11.1.7 {ECO:0000256|ARBA:ARBA00012313, ECO:0000256|RuleBase:RU362060} OS=Daucus carota subsp. sativus (Carrot) ORFNames=DCAR_017813 {ECO:0000313|EMBL:KZM94570.1} PE=3
BHQH00043071.gene	48.26	0.78	2.16	5.28	2.62	1.09	0.5	1.7	2.29	0.22	0.31	0.59	-	GO:0020037//heme binding`molecular_function`Binding to a heme, a compound composed of iron complexed in a porphyrin (tetrapyrrole) ring. [GOC:ai];GO:0006979//response to oxidative stress`biological_process`Any process that results in a change in state or activity of a cell or an organism (in terms of movement, secretion, enzyme production, gene expression, etc.) as a result of oxidative stress, a…	K00430//E1.11.1.7`peroxidase [EC:1.11.1.7]	ko00940//Phenylpropanoid biosynthesis`Metabolism`Biosynthesis of other secondary metabolites;ko01100//Metabolic pathways`Metabolism`Global and overview maps;ko01110//Biosynthesis of secondary metabolites`Metabolism`Global and overview maps	-	XP_017244067.1//PREDICTED: peroxidase 12-like`[Daucus carota subsp. sativus]	PF00141.26//peroxidase`Peroxidase	-	tr|A0A165XI43|A0A165XI43_DAUCS//Peroxidase {ECO:0000256|ARBA:ARBA00012313, ECO:0000256|RuleBase:RU362060} EC=1.11.1.7 {ECO:0000256|ARBA:ARBA00012313, ECO:0000256|RuleBase:RU362060} OS=Daucus carota subsp. sativus (Carrot) ORFNames=DCAR_014449 {ECO:0000313|EMBL:KZM98189.1} PE=3
BHQH00019945.gene	0	0	0	0	0	0	0	0	0	0	0	0	-	GO:0020037//heme binding`molecular_function`Binding to a heme, a compound composed of iron complexed in a porphyrin (tetrapyrrole) ring. [GOC:ai];GO:0016021//integral component of membrane`cellular_component`The component of a membrane consisting of the gene products and protein complexes having at least some part of their peptide sequence embedded in the hydrophobic region of the membrane. [GOC:…	K00430//E1.11.1.7`peroxidase [EC:1.11.1.7]	ko00940//Phenylpropanoid biosynthesis`Metabolism`Biosynthesis of other secondary metabolites;ko01100//Metabolic pathways`Metabolism`Global and overview maps;ko01110//Biosynthesis of secondary metabolites`Metabolism`Global and overview maps	-	XP_017256576.1//PREDICTED: peroxidase 24-like`[Daucus carota subsp. sativus]	PF00141.26//peroxidase`Peroxidase	-	tr|A0A2U1PQZ7|A0A2U1PQZ7_ARTAN//Peroxidase {ECO:0000256|ARBA:ARBA00012313, ECO:0000256|RuleBase:RU362060} EC=1.11.1.7 {ECO:0000256|ARBA:ARBA00012313, ECO:0000256|RuleBase:RU362060} OS=Artemisia annua (Sweet wormwood) ORFNames=CTI12_AA123580 {ECO:0000313|EMBL:PWA88165.1} PE=3
BHQH00001588.gene	0.36	0.19	0.88	0.9	0.72	0.56	0	0.1	0.25	0.3	0.27	0.31	-	GO:0005737//cytoplasm`cellular_component`The contents of a cell excluding the plasma membrane and nucleus, but including other subcellular structures. [ISBN:0198547684];GO:0034599//cellular response to oxidative stress`biological_process`Any process that results in a change in state or activity of a cell (in terms of movement, secretion, enzyme production, gene expression, etc.) as a result of ox…	K00434//E1.11.1.11`L-ascorbate peroxidase [EC:1.11.1.11]	ko00053//Ascorbate and aldarate metabolism`Metabolism`Carbohydrate metabolism;ko00480//Glutathione metabolism`Metabolism`Metabolism of other amino acids;ko01100//Metabolic pathways`Metabolism`Global and overview maps	-	XP_017250441.1//PREDICTED: L-ascorbate peroxidase, cytosolic-like`[Daucus carota subsp. sativus]	PF00141.26//peroxidase`Peroxidase	-	tr|A0A164ZAB6|A0A164ZAB6_DAUCS//PEROXIDASE_4 domain-containing protein {ECO:0000259|PROSITE:PS50873} OS=Daucus carota subsp. sativus (Carrot) ORFNames=DCAR_018843 {ECO:0000313|EMBL:KZM95601.1} PE=3
BHQH00022025.gene	11.76	20.97	28.95	37.02	29.88	27.78	24.8	21.59	31.36	28.92	8.72	13.07	-	GO:0020037//heme binding`molecular_function`Binding to a heme, a compound composed of iron complexed in a porphyrin (tetrapyrrole) ring. [GOC:ai];GO:0006979//response to oxidative stress`biological_process`Any process that results in a change in state or activity of a cell or an organism (in terms of movement, secretion, enzyme production, gene expression, etc.) as a result of oxidative stress, a…	K00430//E1.11.1.7`peroxidase [EC:1.11.1.7]	ko00940//Phenylpropanoid biosynthesis`Metabolism`Biosynthesis of other secondary metabolites;ko01100//Metabolic pathways`Metabolism`Global and overview maps;ko01110//Biosynthesis of secondary metabolites`Metabolism`Global and overview maps	-	KZM98660.1//hypothetical protein DCAR_013978`[Daucus carota subsp. sativus];XP_017247717.1//PREDICTED: peroxidase 63`[Daucus carota subsp. sativus]	PF00141.26//peroxidase`Peroxidase	-	tr|A0A162AC38|A0A162AC38_DAUCS//Peroxidase {ECO:0000256|ARBA:ARBA00012313, ECO:0000256|RuleBase:RU362060} EC=1.11.1.7 {ECO:0000256|ARBA:ARBA00012313, ECO:0000256|RuleBase:RU362060} OS=Daucus carota subsp. sativus (Carrot) ORFNames=DCAR_013978 {ECO:0000313|EMBL:KZM98660.1} PE=3
BHQH00010974.gene	40.09	0.74	1.69	0.05	1.5	1.92	6.3	6.18	8.48	2.31	0	0.07	-	GO:0020037//heme binding`molecular_function`Binding to a heme, a compound composed of iron complexed in a porphyrin (tetrapyrrole) ring. [GOC:ai];GO:0006979//response to oxidative stress`biological_process`Any process that results in a change in state or activity of a cell or an organism (in terms of movement, secretion, enzyme production, gene expression, etc.) as a result of oxidative stress, a…	K00430//E1.11.1.7`peroxidase [EC:1.11.1.7]	ko00940//Phenylpropanoid biosynthesis`Metabolism`Biosynthesis of other secondary metabolites;ko01100//Metabolic pathways`Metabolism`Global and overview maps;ko01110//Biosynthesis of secondary metabolites`Metabolism`Global and overview maps	-	XP_017216513.1//PREDICTED: cationic peroxidase 1-like`[Daucus carota subsp. sativus]	PF00141.26//peroxidase`Peroxidase	-	tr|A0A161Y3U4|A0A161Y3U4_DAUCS//Peroxidase {ECO:0000256|ARBA:ARBA00012313, ECO:0000256|RuleBase:RU362060} EC=1.11.1.7 {ECO:0000256|ARBA:ARBA00012313, ECO:0000256|RuleBase:RU362060} OS=Daucus carota subsp. sativus (Carrot) ORFNames=DCAR_023983 {ECO:0000313|EMBL:KZM86849.1} PE=3
BHQH00007043.gene	0	0	0	0	0	0	0.14	0	0	0	0	0	-	GO:0006979//response to oxidative stress`biological_process`Any process that results in a change in state or activity of a cell or an organism (in terms of movement, secretion, enzyme production, gene expression, etc.) as a result of oxidative stress, a state often resulting from exposure to high levels of reactive oxygen species, e.g. superoxide anions, hydrogen peroxide (H2O2), and hydroxyl rad…	K00430//E1.11.1.7`peroxidase [EC:1.11.1.7]	ko00940//Phenylpropanoid biosynthesis`Metabolism`Biosynthesis of other secondary metabolites;ko01100//Metabolic pathways`Metabolism`Global and overview maps;ko01110//Biosynthesis of secondary metabolites`Metabolism`Global and overview maps	-	XP_017257398.1//PREDICTED: peroxidase 5-like`[Daucus carota subsp. sativus]	PF00141.26//peroxidase`Peroxidase	-	tr|A0A1B0YYG5|A0A1B0YYG5_DAUCA//Peroxidase {ECO:0000256|ARBA:ARBA00012313, ECO:0000256|RuleBase:RU362060} EC=1.11.1.7 {ECO:0000256|ARBA:ARBA00012313, ECO:0000256|RuleBase:RU362060} OS=Daucus carota subsp. carota PE=2
BHQH00010309.gene	4.05	3.34	2.71	6.57	11.74	8.3	3.59	3.99	2.03	3.79	5.11	13.07	-	GO:0030955//potassium ion binding`molecular_function`Binding to a potassium ion (K+). [GOC:mah];GO:0016301//kinase activity`molecular_function`Catalysis of the transfer of a phosphate group, usually from ATP, to a substrate molecule. [ISBN:0198506732];GO:0016021//integral component of membrane`cellular_component`The component of a membrane consisting of the gene products and protein complexes hav…	K00873//PK, pyk`pyruvate kinase [EC:2.7.1.40];K00430//E1.11.1.7`peroxidase [EC:1.11.1.7]	ko00010//Glycolysis / Gluconeogenesis`Metabolism`Carbohydrate metabolism;ko00620//Pyruvate metabolism`Metabolism`Carbohydrate metabolism;ko01100//Metabolic pathways`Metabolism`Global and overview maps;ko01110//Biosynthesis of secondary metabolites`Metabolism`Global and overview maps;ko01200//Carbon metabolism`Metabolism`Global and overview maps;ko01230//Biosynthesis of amino acids`Metabolism`Glob…	-	XP_017228973.1//PREDICTED: pyruvate kinase isozyme A, chloroplastic-like`[Daucus carota subsp. sativus];XP_017250364.1//PREDICTED: peroxidase 5-like`[Daucus carota subsp. sativus]	PF00224.24//PK`Pyruvate kinase, barrel domain;PF02887.19//PK_C`Pyruvate kinase, alpha/beta domain;PF00141.26//peroxidase`Peroxidase	-	tr|A0A166HB85|A0A166HB85_DAUCS//Pyruvate kinase {ECO:0000256|ARBA:ARBA00012142, ECO:0000256|RuleBase:RU000504} EC=2.7.1.40 {ECO:0000256|ARBA:ARBA00012142, ECO:0000256|RuleBase:RU000504} OS=Daucus carota subsp. sativus (Carrot) ORFNames=DCAR_002690 {ECO:0000313|EMBL:KZN10034.1} PE=3;tr|A0A161YIW3|A0A161YIW3_DAUCS//Peroxidase {ECO:0000256|ARBA:ARBA00012313, ECO:0000256|RuleBase:RU362060} EC=1.11.1.…
BHQH00014581.gene	74.6	17.35	8.8	4.84	2.45	6.59	22.93	40.45	16.21	10.61	30.81	4.92	-	GO:0020037//heme binding`molecular_function`Binding to a heme, a compound composed of iron complexed in a porphyrin (tetrapyrrole) ring. [GOC:ai];GO:0006979//response to oxidative stress`biological_process`Any process that results in a change in state or activity of a cell or an organism (in terms of movement, secretion, enzyme production, gene expression, etc.) as a result of oxidative stress, a…	K00430//E1.11.1.7`peroxidase [EC:1.11.1.7]	ko00940//Phenylpropanoid biosynthesis`Metabolism`Biosynthesis of other secondary metabolites;ko01100//Metabolic pathways`Metabolism`Global and overview maps;ko01110//Biosynthesis of secondary metabolites`Metabolism`Global and overview maps	-	XP_017215772.1//PREDICTED: peroxidase P7-like`[Daucus carota subsp. sativus]	PF00141.26//peroxidase`Peroxidase	-	tr|A0A161ZN30|A0A161ZN30_DAUCS//Peroxidase {ECO:0000256|ARBA:ARBA00012313, ECO:0000256|RuleBase:RU362060} EC=1.11.1.7 {ECO:0000256|ARBA:ARBA00012313, ECO:0000256|RuleBase:RU362060} OS=Daucus carota subsp. sativus (Carrot) ORFNames=DCAR_024791 {ECO:0000313|EMBL:KZM87690.1} PE=3
BHQH00027480.gene	0.17	0.58	0.15	0.23	0.21	0	1.23	0.36	0	0.83	0.05	0.14	-	GO:0020037//heme binding`molecular_function`Binding to a heme, a compound composed of iron complexed in a porphyrin (tetrapyrrole) ring. [GOC:ai];GO:0006979//response to oxidative stress`biological_process`Any process that results in a change in state or activity of a cell or an organism (in terms of movement, secretion, enzyme production, gene expression, etc.) as a result of oxidative stress, a…	K00430//E1.11.1.7`peroxidase [EC:1.11.1.7]	ko00940//Phenylpropanoid biosynthesis`Metabolism`Biosynthesis of other secondary metabolites;ko01100//Metabolic pathways`Metabolism`Global and overview maps;ko01110//Biosynthesis of secondary metabolites`Metabolism`Global and overview maps	-	XP_017221128.1//PREDICTED: peroxidase 5-like`[Daucus carota subsp. sativus]	PF00141.26//peroxidase`Peroxidase	-	tr|A0A166HHW4|A0A166HHW4_DAUCS//Peroxidase {ECO:0000256|ARBA:ARBA00012313, ECO:0000256|RuleBase:RU362060} EC=1.11.1.7 {ECO:0000256|ARBA:ARBA00012313, ECO:0000256|RuleBase:RU362060} OS=Daucus carota subsp. sativus (Carrot) ORFNames=DCAR_002928 {ECO:0000313|EMBL:KZN10272.1} PE=3
BHQH00033211.gene	0	0	0	0	0	0	0	0	0	0	0	0	-	GO:0046872//metal ion binding`molecular_function`Binding to a metal ion. [GOC:ai];GO:0042744//hydrogen peroxide catabolic process`biological_process`The chemical reactions and pathways resulting in the breakdown of hydrogen peroxide (H2O2). [GOC:jl];GO:0004601//peroxidase activity`molecular_function`Catalysis of the reaction: donor + hydrogen peroxide = oxidized donor + 2 H2O. [GOC:curators];GO:0…	K00430//E1.11.1.7`peroxidase [EC:1.11.1.7]	ko00940//Phenylpropanoid biosynthesis`Metabolism`Biosynthesis of other secondary metabolites;ko01100//Metabolic pathways`Metabolism`Global and overview maps;ko01110//Biosynthesis of secondary metabolites`Metabolism`Global and overview maps	-	XP_017228400.1//PREDICTED: peroxidase 20`[Daucus carota subsp. sativus]	PF00141.26//peroxidase`Peroxidase	-	tr|A0A175YB59|A0A175YB59_DAUCS//Peroxidase {ECO:0000256|ARBA:ARBA00012313} EC=1.11.1.7 {ECO:0000256|ARBA:ARBA00012313} OS=Daucus carota subsp. sativus (Carrot) ORFNames=DCAR_031783 {ECO:0000313|EMBL:KZM80677.1} PE=3
BHQH00012314.gene	0	0	0.07	0.07	0.07	0	0	0	0.08	0	0	0.07	-	GO:0020037//heme binding`molecular_function`Binding to a heme, a compound composed of iron complexed in a porphyrin (tetrapyrrole) ring. [GOC:ai];GO:0006979//response to oxidative stress`biological_process`Any process that results in a change in state or activity of a cell or an organism (in terms of movement, secretion, enzyme production, gene expression, etc.) as a result of oxidative stress, a…	K00430//E1.11.1.7`peroxidase [EC:1.11.1.7]	ko00940//Phenylpropanoid biosynthesis`Metabolism`Biosynthesis of other secondary metabolites;ko01100//Metabolic pathways`Metabolism`Global and overview maps;ko01110//Biosynthesis of secondary metabolites`Metabolism`Global and overview maps	-	KZN11080.1//hypothetical protein DCAR_003736`[Daucus carota subsp. sativus]	PF00141.26//peroxidase`Peroxidase	-	tr|A0A166IFK4|A0A166IFK4_DAUCS//Peroxidase {ECO:0000256|ARBA:ARBA00012313, ECO:0000256|RuleBase:RU362060} EC=1.11.1.7 {ECO:0000256|ARBA:ARBA00012313, ECO:0000256|RuleBase:RU362060} OS=Daucus carota subsp. sativus (Carrot) ORFNames=DCAR_003736 {ECO:0000313|EMBL:KZN11080.1} PE=3
BHQH00012982.gene	0	0	0	0	0	0	0	0	0	0.22	8.75	0.08	-	GO:0020037//heme binding`molecular_function`Binding to a heme, a compound composed of iron complexed in a porphyrin (tetrapyrrole) ring. [GOC:ai];GO:0006979//response to oxidative stress`biological_process`Any process that results in a change in state or activity of a cell or an organism (in terms of movement, secretion, enzyme production, gene expression, etc.) as a result of oxidative stress, a…	K00430//E1.11.1.7`peroxidase [EC:1.11.1.7]	ko00940//Phenylpropanoid biosynthesis`Metabolism`Biosynthesis of other secondary metabolites;ko01100//Metabolic pathways`Metabolism`Global and overview maps;ko01110//Biosynthesis of secondary metabolites`Metabolism`Global and overview maps	-	XP_017230656.1//PREDICTED: peroxidase 55-like`[Daucus carota subsp. sativus]	PF00141.26//peroxidase`Peroxidase	-	tr|A0A5J5AKX5|A0A5J5AKX5_9ASTE//Peroxidase {ECO:0000256|ARBA:ARBA00012313, ECO:0000256|RuleBase:RU362060} EC=1.11.1.7 {ECO:0000256|ARBA:ARBA00012313, ECO:0000256|RuleBase:RU362060} OS=Nyssa sinensis ORFNames=F0562_004806 {ECO:0000313|EMBL:KAA8530097.1} PE=3
BHQH00039750.gene	620.15	1530.62	1229.26	2758.79	3620.9	2027.33	1239.21	1248.87	932.63	433.14	102.79	1115.82	-	GO:0020037//heme binding`molecular_function`Binding to a heme, a compound composed of iron complexed in a porphyrin (tetrapyrrole) ring. [GOC:ai];GO:0006979//response to oxidative stress`biological_process`Any process that results in a change in state or activity of a cell or an organism (in terms of movement, secretion, enzyme production, gene expression, etc.) as a result of oxidative stress, a…	K00430//E1.11.1.7`peroxidase [EC:1.11.1.7]	ko00940//Phenylpropanoid biosynthesis`Metabolism`Biosynthesis of other secondary metabolites;ko01100//Metabolic pathways`Metabolism`Global and overview maps;ko01110//Biosynthesis of secondary metabolites`Metabolism`Global and overview maps	-	XP_017230090.1//PREDICTED: peroxidase 42`[Daucus carota subsp. sativus]	PF00141.26//peroxidase`Peroxidase	-	tr|A0A166IWD5|A0A166IWD5_DAUCS//Peroxidase {ECO:0000256|ARBA:ARBA00012313, ECO:0000256|RuleBase:RU362060} EC=1.11.1.7 {ECO:0000256|ARBA:ARBA00012313, ECO:0000256|RuleBase:RU362060} OS=Daucus carota subsp. sativus (Carrot) ORFNames=DCAR_004218 {ECO:0000313|EMBL:KZN11562.1} PE=3
BHQH00013737.gene	0.31	1.77	0.95	1.45	0.36	2.51	2.61	14.96	0.71	2.62	0.22	7.68	-	GO:0046872//metal ion binding`molecular_function`Binding to a metal ion. [GOC:ai];GO:0042744//hydrogen peroxide catabolic process`biological_process`The chemical reactions and pathways resulting in the breakdown of hydrogen peroxide (H2O2). [GOC:jl];GO:0004601//peroxidase activity`molecular_function`Catalysis of the reaction: donor + hydrogen peroxide = oxidized donor + 2 H2O. [GOC:curators];GO:0…	K00430//E1.11.1.7`peroxidase [EC:1.11.1.7]	ko00940//Phenylpropanoid biosynthesis`Metabolism`Biosynthesis of other secondary metabolites;ko01100//Metabolic pathways`Metabolism`Global and overview maps;ko01110//Biosynthesis of secondary metabolites`Metabolism`Global and overview maps	-	TXG50008.1//hypothetical protein EZV62_025883`[Acer yangbiense]	PF00141.26//peroxidase`Peroxidase	-	tr|A0A5C7GZ28|A0A5C7GZ28_9ROSI//Peroxidase {ECO:0000256|ARBA:ARBA00012313} EC=1.11.1.7 {ECO:0000256|ARBA:ARBA00012313} OS=Acer yangbiense ORFNames=EZV62_025883 {ECO:0000313|EMBL:TXG50008.1} PE=3
BHQH00004500.gene	26.12	27.46	70.17	2.82	0	0.46	4.41	161.9	61.46	3.87	0.07	0.04	-	GO:0020037//heme binding`molecular_function`Binding to a heme, a compound composed of iron complexed in a porphyrin (tetrapyrrole) ring. [GOC:ai];GO:0006979//response to oxidative stress`biological_process`Any process that results in a change in state or activity of a cell or an organism (in terms of movement, secretion, enzyme production, gene expression, etc.) as a result of oxidative stress, a…	K00430//E1.11.1.7`peroxidase [EC:1.11.1.7]	ko00940//Phenylpropanoid biosynthesis`Metabolism`Biosynthesis of other secondary metabolites;ko01100//Metabolic pathways`Metabolism`Global and overview maps;ko01110//Biosynthesis of secondary metabolites`Metabolism`Global and overview maps	-	XP_017225384.1//PREDICTED: peroxidase N1-like isoform X1`[Daucus carota subsp. sativus]	PF00141.26//peroxidase`Peroxidase	-	tr|A0A5J5BRH0|A0A5J5BRH0_9ASTE//Peroxidase {ECO:0000256|ARBA:ARBA00012313, ECO:0000256|RuleBase:RU362060} EC=1.11.1.7 {ECO:0000256|ARBA:ARBA00012313, ECO:0000256|RuleBase:RU362060} OS=Nyssa sinensis ORFNames=F0562_020379 {ECO:0000313|EMBL:KAA8545595.1} PE=3
BHQH00004501.gene	596.94	651.15	747.71	3.53	32.32	22.1	1458.41	1017.44	588.82	954.22	1.08	0.06	-	GO:0020037//heme binding`molecular_function`Binding to a heme, a compound composed of iron complexed in a porphyrin (tetrapyrrole) ring. [GOC:ai];GO:0004601//peroxidase activity`molecular_function`Catalysis of the reaction: donor + hydrogen peroxide = oxidized donor + 2 H2O. [GOC:curators];GO:0005576//extracellular region`cellular_component`The space external to the outermost structure of a cell.…	K00430//E1.11.1.7`peroxidase [EC:1.11.1.7]	ko00940//Phenylpropanoid biosynthesis`Metabolism`Biosynthesis of other secondary metabolites;ko01100//Metabolic pathways`Metabolism`Global and overview maps;ko01110//Biosynthesis of secondary metabolites`Metabolism`Global and overview maps	-	XP_017225358.1//PREDICTED: peroxidase N1-like`[Daucus carota subsp. sativus]	PF00141.26//peroxidase`Peroxidase	-	tr|B9SR75|B9SR75_RICCO//Peroxidase {ECO:0000256|ARBA:ARBA00012313, ECO:0000256|RuleBase:RU362060} EC=1.11.1.7 {ECO:0000256|ARBA:ARBA00012313, ECO:0000256|RuleBase:RU362060} OS=Ricinus communis (Castor bean) ORFNames=RCOM_1182920 {ECO:0000313|EMBL:EEF33911.1} PE=3
BHQH00018603.gene	27.14	20.31	24.69	9.17	6.87	4.12	12.99	19.66	15.9	18.31	10.85	10.76	-	GO:0020037//heme binding`molecular_function`Binding to a heme, a compound composed of iron complexed in a porphyrin (tetrapyrrole) ring. [GOC:ai];GO:0006979//response to oxidative stress`biological_process`Any process that results in a change in state or activity of a cell or an organism (in terms of movement, secretion, enzyme production, gene expression, etc.) as a result of oxidative stress, a…	K00430//E1.11.1.7`peroxidase [EC:1.11.1.7]	ko00940//Phenylpropanoid biosynthesis`Metabolism`Biosynthesis of other secondary metabolites;ko01100//Metabolic pathways`Metabolism`Global and overview maps;ko01110//Biosynthesis of secondary metabolites`Metabolism`Global and overview maps	-	XP_017258582.1//PREDICTED: peroxidase 73-like`[Daucus carota subsp. sativus]	PF00141.26//peroxidase`Peroxidase	-	tr|A0A166AXT3|A0A166AXT3_DAUCS//Peroxidase {ECO:0000256|ARBA:ARBA00012313, ECO:0000256|RuleBase:RU362060} EC=1.11.1.7 {ECO:0000256|ARBA:ARBA00012313, ECO:0000256|RuleBase:RU362060} OS=Daucus carota subsp. sativus (Carrot) ORFNames=DCAR_010830 {ECO:0000313|EMBL:KZN02076.1} PE=3
BHQH00033621.gene	1.73	3.89	3.51	4.6	2.29	3.86	2.54	4.02	2.6	2.95	0.39	2.92	-	GO:0020037//heme binding`molecular_function`Binding to a heme, a compound composed of iron complexed in a porphyrin (tetrapyrrole) ring. [GOC:ai];GO:0008080//N-acetyltransferase activity`molecular_function`Catalysis of the transfer of an acetyl group to a nitrogen atom on the acceptor molecule. [GOC:ai];GO:0004601//peroxidase activity`molecular_function`Catalysis of the reaction: donor + hydrogen…	K00430//E1.11.1.7`peroxidase [EC:1.11.1.7]	ko00940//Phenylpropanoid biosynthesis`Metabolism`Biosynthesis of other secondary metabolites;ko01100//Metabolic pathways`Metabolism`Global and overview maps;ko01110//Biosynthesis of secondary metabolites`Metabolism`Global and overview maps	-	KZN11903.1//hypothetical protein DCAR_004559`[Daucus carota subsp. sativus];XP_017237912.1//PREDICTED: N-alpha-acetyltransferase 40 isoform X1`[Daucus carota subsp. sativus];XP_017237989.1//PREDICTED: N-alpha-acetyltransferase 40 isoform X2`[Daucus carota subsp. sativus]	PF00141.26//peroxidase`Peroxidase;PF00583.28//Acetyltransf_1`Acetyltransferase (GNAT) family	-	tr|A0A162BAA0|A0A162BAA0_DAUCS//Peroxidase {ECO:0000256|ARBA:ARBA00012313} EC=1.11.1.7 {ECO:0000256|ARBA:ARBA00012313} OS=Daucus carota subsp. sativus (Carrot) ORFNames=DCAR_004559 {ECO:0000313|EMBL:KZN11903.1} PE=3

## Sheet: ATG
ID	C1	C2	C3	C4	C5	C6	D1	D2	D3	D4	D5	D6	gene_name	go	kegg	pathway	cog	nr	pfam	tf	uniprot
BHQH00038313.gene	0	0	0	0	0	0	0	0	0	0	0	0	-	GO:0016021//integral component of membrane`cellular_component`The component of a membrane consisting of the gene products and protein complexes having at least some part of their peptide sequence embedded in the hydrophobic region of the membrane. [GOC:dos, GOC:go_curators];GO:0005874//microtubule`cellular_component`Any of the long, generally straight, hollow tubes of internal diameter 12-15 nm a…	K08341//GABARAP, ATG8, LC3`GABA(A) receptor-associated protein	ko04136//Autophagy - other`Cellular Processes`Transport and catabolism	-	XP_024926654.1//autophagy-related protein 8C-like`[Ziziphus jujuba]	PF02991.19//ATG8`Autophagy protein Atg8 ubiquitin like	-	tr|A0A6P6FXE3|A0A6P6FXE3_ZIZJJ//Autophagy-related protein {ECO:0000256|RuleBase:RU004384} OS=Ziziphus jujuba (Chinese jujube) (Ziziphus sativa) Name=LOC107432844 {ECO:0000313|RefSeq:XP_024926654.1} PE=3
BHQH00014645.gene	2.83	4.4	2.42	4.63	4.08	4.98	3.71	3.4	4.7	3.58	9.42	6.94	-	-	K17908//WIPI1_2, ATG18`autophagy-related protein 18	ko04136//Autophagy - other`Cellular Processes`Transport and catabolism	-	XP_017216251.1//PREDICTED: autophagy-related protein 18b isoform X2`[Daucus carota subsp. sativus]	-	-	tr|A0A164TJS1|A0A164TJS1_DAUCS//Uncharacterized protein {ECO:0000313|EMBL:KZM87618.1} OS=Daucus carota subsp. sativus (Carrot) ORFNames=DCAR_031935 {ECO:0000313|EMBL:KZM87618.1} PE=4
BHQH00031414.gene	0	0.05	0	0	0	0	0	17.74	10.45	0	0.98	0.1	-	GO:0003723//RNA binding`molecular_function`Binding to an RNA molecule or a portion thereof. [GOC:jl, GOC:mah]	K07204//RAPTOR`regulatory associated protein of mTOR	ko04136//Autophagy - other`Cellular Processes`Transport and catabolism	-	KAE8699408.1//Oligouridylate-binding protein 1A`[Hibiscus syriacus]	-	-	tr|A0A6A3A5C9|A0A6A3A5C9_HIBSY//Oligouridylate-binding protein 1A {ECO:0000313|EMBL:KAE8699408.1} OS=Hibiscus syriacus (Rose of Sharon) {ECO:0000313|EMBL:KAE8699408.1} PE=4
novel23437	0.92	1.09	0	0	0.81	1.21	0	1.15	0	1.5	0.76	0.75	-	GO:0050832//defense response to fungus`biological_process`Reactions triggered in response to the presence of a fungus that act to protect the cell or organism. [GOC:ai];GO:0010150//leaf senescence`biological_process`The process that occurs in a leaf near the end of its active life that is associated with the dismantling of cell components and membranes, loss of functional chloroplasts, and an ove…	K17906//ATG2`autophagy-related protein 2	ko04136//Autophagy - other`Cellular Processes`Transport and catabolism	-	KZM90605.1//hypothetical protein DCAR_022030`[Daucus carota subsp. sativus]	-	-	tr|A0A164VNB3|A0A164VNB3_DAUCS//Autophagy-related protein 2 {ECO:0000256|ARBA:ARBA00018070} OS=Daucus carota subsp. sativus (Carrot) ORFNames=DCAR_022030 {ECO:0000313|EMBL:KZM90605.1} PE=3
BHQH00019567.gene	47.92	30.31	40.17	46.26	48.66	58.46	43.68	42.51	53.96	59.6	115.24	44.05	-	GO:0006914//autophagy`biological_process`The cellular catabolic process in which cells digest parts of their own cytoplasm; allows for both recycling of macromolecular constituents under conditions of cellular stress and remodeling the intracellular structure for cell differentiation. [GOC:autophagy, ISBN:0198547684, PMID:11099404, PMID:9412464];GO:0016020//membrane`cellular_component`A lipid bil…	K08341//GABARAP, ATG8, LC3`GABA(A) receptor-associated protein	ko04136//Autophagy - other`Cellular Processes`Transport and catabolism	-	XP_017232502.1//PREDICTED: autophagy-related protein 8i`[Daucus carota subsp. sativus]	PF02991.19//ATG8`Autophagy protein Atg8 ubiquitin like;PF04110.16//APG12`Ubiquitin-like autophagy protein Apg12	-	tr|A0A169WP15|A0A169WP15_DAUCS//Autophagy-related protein {ECO:0000256|RuleBase:RU004384} OS=Daucus carota subsp. sativus (Carrot) ORFNames=DCAR_005728 {ECO:0000313|EMBL:KZN04891.1} PE=3
BHQH00033537.gene	0.45	0.81	0.35	3.62	1.43	0.8	0.41	1.94	0.8	0.82	0.55	1.21	-	GO:0015031//protein transport`biological_process`The directed movement of proteins into, out of or within a cell, or between cells, by means of some agent such as a transporter or pore. [GOC:ai];GO:0030659//cytoplasmic vesicle membrane`cellular_component`The lipid bilayer surrounding a cytoplasmic vesicle. [GOC:mah];GO:0016021//integral component of membrane`cellular_component`The component of a …	K17907//ATG9`autophagy-related protein 9	ko04136//Autophagy - other`Cellular Processes`Transport and catabolism	-	XP_017230603.1//PREDICTED: autophagy-related protein 9-like`[Daucus carota subsp. sativus];KZN11965.1//hypothetical protein DCAR_004621`[Daucus carota subsp. sativus]	-	-	tr|A0A392MSL6|A0A392MSL6_9FABA//Autophagy-related protein 9 {ECO:0000256|RuleBase:RU364027} Fragment OS=Trifolium medium ORFNames=A2U01_0010931 {ECO:0000313|EMBL:MCH90025.1} PE=3;tr|A0A166JAJ5|A0A166JAJ5_DAUCS//ARID domain-containing protein {ECO:0000259|PROSITE:PS51011} OS=Daucus carota subsp. sativus (Carrot) ORFNames=DCAR_004621 {ECO:0000313|EMBL:KZN11965.1} PE=4
BHQH00044372.gene	46.36	90.19	59.84	71.19	65.65	107.81	61.47	84.38	70.35	65.19	138.16	113.83	-	GO:0006914//autophagy`biological_process`The cellular catabolic process in which cells digest parts of their own cytoplasm; allows for both recycling of macromolecular constituents under conditions of cellular stress and remodeling the intracellular structure for cell differentiation. [GOC:autophagy, ISBN:0198547684, PMID:11099404, PMID:9412464];GO:0016020//membrane`cellular_component`A lipid bil…	K08341//GABARAP, ATG8, LC3`GABA(A) receptor-associated protein	ko04136//Autophagy - other`Cellular Processes`Transport and catabolism	-	XP_017231502.1//PREDICTED: autophagy-related protein 8f`[Daucus carota subsp. sativus]	PF02991.19//ATG8`Autophagy protein Atg8 ubiquitin like;PF04110.16//APG12`Ubiquitin-like autophagy protein Apg12	-	tr|A0A166FDA9|A0A166FDA9_DAUCS//Autophagy-related protein {ECO:0000256|RuleBase:RU004384} OS=Daucus carota subsp. sativus (Carrot) ORFNames=DCAR_008483 {ECO:0000313|EMBL:KZN07646.1} PE=3
BHQH00018457.gene	0	0.84	0.99	14.32	0	11.88	0.88	1.41	0.98	0.11	0	14.34	-	GO:0031929//TOR signaling`biological_process`A series of molecular signals mediated by TOR (Target of rapamycin) proteins, members of the phosphoinositide (PI) 3-kinase related kinase (PIKK) family that act as serine/threonine kinases in response to nutrient availability or growth factors. [PMID:12372295];GO:0031931//TORC1 complex`cellular_component`A protein complex that contains at least TOR (t…	K07204//RAPTOR`regulatory associated protein of mTOR	ko04136//Autophagy - other`Cellular Processes`Transport and catabolism	-	KAB1224582.1//Regulatory-associated protein of TOR 1`[Morella rubra]	-	-	tr|A0A6A1WH21|A0A6A1WH21_9ROSI//Regulatory-associated protein of TOR 1 {ECO:0000313|EMBL:KAB1224582.1} OS=Morella rubra ORFNames=CJ030_MR2G004974 {ECO:0000313|EMBL:KAB1224582.1} PE=3
BHQH00032678.gene	33.32	19.38	19.52	4.72	10.11	4.6	42.97	35.02	47.8	22.45	1.36	4.5	-	GO:0005737//cytoplasm`cellular_component`The contents of a cell excluding the plasma membrane and nucleus, but including other subcellular structures. [ISBN:0198547684];GO:0000045//autophagosome assembly`biological_process`The formation of a double membrane-bounded structure, the autophagosome, that occurs when a specialized membrane sac, called the isolation membrane, starts to enclose a portion…	K08336//ATG12`ubiquitin-like protein ATG12	ko04136//Autophagy - other`Cellular Processes`Transport and catabolism	-	XP_016753984.2//ubiquitin-like protein ATG12 isoform X6`[Gossypium hirsutum];XP_017255607.1//PREDICTED: ubiquitin-like protein ATG12`[Daucus carota subsp. sativus]	PF04110.16//APG12`Ubiquitin-like autophagy protein Apg12	-	tr|A0A6P4M995|A0A6P4M995_GOSAR//Ubiquitin-like protein ATG12 {ECO:0000256|RuleBase:RU361201} OS=Gossypium arboreum (Tree cotton) (Gossypium nanking) Name=LOC108458377 {ECO:0000313|RefSeq:XP_017613233.1} PE=3;tr|A0A5D2L8C7|A0A5D2L8C7_GOSTO//Ubiquitin-like protein ATG12 {ECO:0000256|RuleBase:RU361201} OS=Gossypium tomentosum (Hawaiian cotton) (Gossypium sandvicense) ORFNames=ES332_D04G013100v1 {ECO…
BHQH00032766.gene	54.99	62.54	50.42	153.35	109.36	140.03	75.5	58.72	38.31	72.43	366.39	230.34	-	GO:0006914//autophagy`biological_process`The cellular catabolic process in which cells digest parts of their own cytoplasm; allows for both recycling of macromolecular constituents under conditions of cellular stress and remodeling the intracellular structure for cell differentiation. [GOC:autophagy, ISBN:0198547684, PMID:11099404, PMID:9412464];GO:0016020//membrane`cellular_component`A lipid bil…	K08341//GABARAP, ATG8, LC3`GABA(A) receptor-associated protein	ko04136//Autophagy - other`Cellular Processes`Transport and catabolism	-	KAF1001660.1//hypothetical protein AG4045_030326`[Apium graveolens]	PF02991.19//ATG8`Autophagy protein Atg8 ubiquitin like;PF04110.16//APG12`Ubiquitin-like autophagy protein Apg12	-	tr|A0A6L5B7V8|A0A6L5B7V8_APIGR//Autophagy-related protein {ECO:0000256|RuleBase:RU004384} OS=Apium graveolens (Celery) ORFNames=AG4045_030326 {ECO:0000313|EMBL:KAF1001660.1} PE=3
BHQH00004336.gene	0	0.05	0	3.29	0	0	0	0	0	5.61	0	0	-	GO:0005737//cytoplasm`cellular_component`The contents of a cell excluding the plasma membrane and nucleus, but including other subcellular structures. [ISBN:0198547684];GO:0015031//protein transport`biological_process`The directed movement of proteins into, out of or within a cell, or between cells, by means of some agent such as a transporter or pore. [GOC:ai];GO:0006914//autophagy`biological_pr…	K08337//ATG7`ubiquitin-like modifier-activating enzyme ATG7	ko04136//Autophagy - other`Cellular Processes`Transport and catabolism	KOG2337//Ubiquitin activating E1 enzyme-like protein`Coenzyme transport and metabolism`[H]	XP_006279569.1//ubiquitin-like modifier-activating enzyme atg7 isoform X1`[Capsella rubella]	PF16420.8//ATG7_N`Ubiquitin-like modifier-activating enzyme ATG7 N-terminus;PF00899.24//ThiF`ThiF family	-	tr|R0ETT6|R0ETT6_9BRAS//ATG12-activating enzyme E1 ATG7 {ECO:0000256|ARBA:ARBA00021089} ATG12-activating enzyme E1 atg7 {ECO:0000256|ARBA:ARBA00022195} Autophagy-related protein 7 {ECO:0000256|ARBA:ARBA00018071} Ubiquitin-like modifier-activating enzyme ATG7 {ECO:0000256|ARBA:ARBA00017647, ECO:0000256|ARBA:ARBA00018730} OS=Capsella rubella ORFNames=CARUB_v10025802mg {ECO:0000313|EMBL:EOA12467.1} …
BHQH00012531.gene	38.96	55.35	34.43	84.2	82.89	78.75	39.04	50.94	38.92	69.47	114.93	91.84	-	-	K04382//PPP2C`serine/threonine-protein phosphatase 2A catalytic subunit [EC:3.1.3.16]	ko03015//mRNA surveillance pathway`Genetic Information Processing`Translation;ko04136//Autophagy - other`Cellular Processes`Transport and catabolism	-	XP_017226819.1//PREDICTED: serine/threonine-protein phosphatase PP2A-2 catalytic subunit-like`[Daucus carota subsp. sativus]	PF00149.31//Metallophos`Calcineurin-like phosphoesterase	-	tr|A0A835HG77|A0A835HG77_9MAGN//Serine/threonine-protein phosphatase {ECO:0000256|RuleBase:RU004273} EC=3.1.3.16 {ECO:0000256|RuleBase:RU004273} OS=Coptis chinensis ORFNames=IFM89_021877 {ECO:0000313|EMBL:KAF9597792.1} PE=3
BHQH00035275.gene	0	0	0	0	0	0	0	0	0	0	0	0	-	GO:0031929//TOR signaling`biological_process`A series of molecular signals mediated by TOR (Target of rapamycin) proteins, members of the phosphoinositide (PI) 3-kinase related kinase (PIKK) family that act as serine/threonine kinases in response to nutrient availability or growth factors. [PMID:12372295]	K07204//RAPTOR`regulatory associated protein of mTOR	ko04136//Autophagy - other`Cellular Processes`Transport and catabolism	-	XP_020209409.2//regulatory-associated protein of TOR 1-like`[Cajanus cajan]	-	-	tr|A0A392QER6|A0A392QER6_9FABA//Regulatory-associated protein of TOR 1-like {ECO:0000313|EMBL:MCI22863.1} Fragment OS=Trifolium medium PE=4
BHQH00004411.gene	0	0	0	0.42	0	0	0	0	0	0	0	0	-	GO:0006914//autophagy`biological_process`The cellular catabolic process in which cells digest parts of their own cytoplasm; allows for both recycling of macromolecular constituents under conditions of cellular stress and remodeling the intracellular structure for cell differentiation. [GOC:autophagy, ISBN:0198547684, PMID:11099404, PMID:9412464];GO:0016020//membrane`cellular_component`A lipid bil…	K08341//GABARAP, ATG8, LC3`GABA(A) receptor-associated protein	ko04136//Autophagy - other`Cellular Processes`Transport and catabolism	-	XP_017222239.1//PREDICTED: autophagy-related protein 8B-like`[Daucus carota subsp. sativus]	PF02991.19//ATG8`Autophagy protein Atg8 ubiquitin like;PF04110.16//APG12`Ubiquitin-like autophagy protein Apg12	-	tr|A0A175YNH8|A0A175YNH8_DAUCS//Autophagy-related protein {ECO:0000256|RuleBase:RU004384} OS=Daucus carota subsp. sativus (Carrot) ORFNames=DCAR_028196 {ECO:0000313|EMBL:KZM84382.1} PE=3
novel8010	0	0.07	0	0	0	0.9	0.04	0.08	0	0	1.41	0	-	GO:0031929//TOR signaling`biological_process`A series of molecular signals mediated by TOR (Target of rapamycin) proteins, members of the phosphoinositide (PI) 3-kinase related kinase (PIKK) family that act as serine/threonine kinases in response to nutrient availability or growth factors. [PMID:12372295]	K07204//RAPTOR`regulatory associated protein of mTOR	ko04136//Autophagy - other`Cellular Processes`Transport and catabolism	-	XP_002537576.2//regulatory-associated protein of TOR 2`[Ricinus communis]	-	-	tr|A0A392QER6|A0A392QER6_9FABA//Regulatory-associated protein of TOR 1-like {ECO:0000313|EMBL:MCI22863.1} Fragment OS=Trifolium medium PE=4
BHQH00037087.gene	12.79	9.03	8.86	28.49	28.03	21.54	11.36	7.99	14.25	12.49	67.57	51.08	-	GO:0006914//autophagy`biological_process`The cellular catabolic process in which cells digest parts of their own cytoplasm; allows for both recycling of macromolecular constituents under conditions of cellular stress and remodeling the intracellular structure for cell differentiation. [GOC:autophagy, ISBN:0198547684, PMID:11099404, PMID:9412464]	K19730//ATG101`autophagy-related protein 101	ko04136//Autophagy - other`Cellular Processes`Transport and catabolism	-	XP_017216100.1//PREDICTED: autophagy-related protein 101`[Daucus carota subsp. sativus]	PF07855.15//ATG101`Autophagy-related protein 101	-	tr|A0A5J5C000|A0A5J5C000_9ASTE//Autophagy-related protein 101 {ECO:0000256|ARBA:ARBA00018874} OS=Nyssa sinensis ORFNames=F0562_003899 {ECO:0000313|EMBL:KAA8547237.1} PE=3
BHQH00001467.gene	4.52	1.5	2.56	4.2	7.01	1.13	0.57	2.52	0.83	1.62	3.76	1.62	-	GO:0010929//positive regulation of auxin mediated signaling pathway`biological_process`Any process that increases the rate, frequency or extent of auxin mediated signaling pathway. Auxin mediated signaling pathway is the series of molecular signals generated in response to detection of auxin. [GOC:dph, GOC:tb];GO:0016311//dephosphorylation`biological_process`The process of removing one or more ph…	K07203//MTOR, FRAP, TOR`serine/threonine-protein kinase mTOR [EC:2.7.11.1]	ko04136//Autophagy - other`Cellular Processes`Transport and catabolism	-	XP_017257658.1//PREDICTED: serine/threonine-protein kinase TOR`[Daucus carota subsp. sativus];CAA2991788.1//Serine threonine- kinase TOR`[Olea europaea subsp. europaea]	PF11865.11//DUF3385`Domain of unknown function (DUF3385);PF02259.26//FAT`FAT domain;PF08771.14//FRB_dom`FKBP12-rapamycin binding domain;PF00454.30//PI3_PI4_kinase`Phosphatidylinositol 3- and 4-kinase;PF02260.23//FATC`FATC domain	-	tr|A0A164VQF5|A0A164VQF5_DAUCS//Serine/threonine-protein kinase TOR {ECO:0000256|RuleBase:RU364109} EC=2.7.11.1 {ECO:0000256|RuleBase:RU364109} OS=Daucus carota subsp. sativus (Carrot) ORFNames=DCAR_021938 {ECO:0000313|EMBL:KZM90697.1} PE=3;tr|A0A7J8UXA6|A0A7J8UXA6_9ROSI//Serine/threonine-protein kinase TOR {ECO:0000256|RuleBase:RU364109} EC=2.7.11.1 {ECO:0000256|RuleBase:RU364109} OS=Gossypium k…
novel10549	0	5.13	0	0	38.64	0	0	0	0	0	0	0	-	-	K17890//ATG16L1`autophagy-related protein 16-1	ko04136//Autophagy - other`Cellular Processes`Transport and catabolism	-	XP_017236112.1//PREDICTED: autophagy-related protein 16-like`[Daucus carota subsp. sativus]	-	-	tr|A0A166EIV4|A0A166EIV4_DAUCS//Uncharacterized protein {ECO:0000313|EMBL:KZN06624.1} OS=Daucus carota subsp. sativus (Carrot) ORFNames=DCAR_007461 {ECO:0000313|EMBL:KZN06624.1} PE=4
BHQH00007373.gene	29.34	28.81	23.66	63.86	46.98	47.52	24.63	29.41	21	27.6	51.01	41.03	-	GO:0031929//TOR signaling`biological_process`A series of molecular signals mediated by TOR (Target of rapamycin) proteins, members of the phosphoinositide (PI) 3-kinase related kinase (PIKK) family that act as serine/threonine kinases in response to nutrient availability or growth factors. [PMID:12372295];GO:0031932//TORC2 complex`cellular_component`A protein complex that contains at least TOR (t…	K08266//MLST8, GBL`target of rapamycin complex subunit LST8	ko04136//Autophagy - other`Cellular Processes`Transport and catabolism	-	XP_017249273.1//PREDICTED: protein LST8 homolog`[Daucus carota subsp. sativus]	PF00400.35//WD40`WD domain, G-beta repeat	-	tr|A0A164XYZ7|A0A164XYZ7_DAUCS//Uncharacterized protein {ECO:0000313|EMBL:KZM93754.1} OS=Daucus carota subsp. sativus (Carrot) ORFNames=DCAR_016999 {ECO:0000313|EMBL:KZM93754.1} PE=3
BHQH00003585.gene	91.3	114.41	67.51	104.02	71.42	99.54	103.21	82.32	49.69	86.12	358.61	198.28	-	GO:0006914//autophagy`biological_process`The cellular catabolic process in which cells digest parts of their own cytoplasm; allows for both recycling of macromolecular constituents under conditions of cellular stress and remodeling the intracellular structure for cell differentiation. [GOC:autophagy, ISBN:0198547684, PMID:11099404, PMID:9412464];GO:0016020//membrane`cellular_component`A lipid bil…	K08341//GABARAP, ATG8, LC3`GABA(A) receptor-associated protein	ko04136//Autophagy - other`Cellular Processes`Transport and catabolism	-	XP_017231529.1//PREDICTED: autophagy-related protein 8f`[Daucus carota subsp. sativus]	PF02991.19//ATG8`Autophagy protein Atg8 ubiquitin like;PF04110.16//APG12`Ubiquitin-like autophagy protein Apg12	-	tr|A0A161Y487|A0A161Y487_DAUCS//Autophagy-related protein {ECO:0000256|RuleBase:RU004384} OS=Daucus carota subsp. sativus (Carrot) ORFNames=DCAR_004914 {ECO:0000313|EMBL:KZN04077.1} PE=3
BHQH00043787.gene	0.4	0.15	0.81	1.21	0.6	0.23	0.57	0	0	0.35	0.31	0.72	-	GO:0005737//cytoplasm`cellular_component`The contents of a cell excluding the plasma membrane and nucleus, but including other subcellular structures. [ISBN:0198547684];GO:0006914//autophagy`biological_process`The cellular catabolic process in which cells digest parts of their own cytoplasm; allows for both recycling of macromolecular constituents under conditions of cellular stress and remodelin…	K08342//ATG4`cysteine protease ATG4 [EC:3.4.22.-]	ko04136//Autophagy - other`Cellular Processes`Transport and catabolism	-	KZM89954.1//hypothetical protein DCAR_022683`[Daucus carota subsp. sativus];KZM85785.1//hypothetical protein DCAR_026793`[Daucus carota subsp. sativus]	PF14111.9//DUF4283`Domain of unknown function (DUF4283);PF13966.9//zf-RVT`zinc-binding in reverse transcriptase	-	tr|A0A164V860|A0A164V860_DAUCS//DUF4283 domain-containing protein {ECO:0000259|Pfam:PF14111} OS=Daucus carota subsp. sativus (Carrot) ORFNames=DCAR_022683 {ECO:0000313|EMBL:KZM89954.1} PE=4;tr|A0A175YQ81|A0A175YQ81_DAUCS//Cysteine protease {ECO:0000256|RuleBase:RU363115} EC=3.4.22.- {ECO:0000256|RuleBase:RU363115} OS=Daucus carota subsp. sativus (Carrot) ORFNames=DCAR_026793 {ECO:0000313|EMBL:KZM…
novel11981	0.71	0.18	0.27	1.7	1.79	1.83	0.86	0.2	0.24	0.36	3.59	1.97	-	GO:0000045//autophagosome assembly`biological_process`The formation of a double membrane-bounded structure, the autophagosome, that occurs when a specialized membrane sac, called the isolation membrane, starts to enclose a portion of the cytoplasm. [GOC:autophagy, PMID:9412464];GO:1990316//Atg1/ULK1 kinase complex`cellular_component`A protein complex consisting of Atg1 (or Atg1 homologs e.g. ULK1…	K08331//ATG13`autophagy-related protein 13	ko04136//Autophagy - other`Cellular Processes`Transport and catabolism	-	XP_017258741.1//PREDICTED: autophagy-related protein 13a isoform X1`[Daucus carota subsp. sativus]	PF10033.12//ATG13`Autophagy-related protein 13	-	tr|A0A164WTV9|A0A164WTV9_DAUCS//ATG13 domain-containing protein {ECO:0000259|Pfam:PF10033} OS=Daucus carota subsp. sativus (Carrot) ORFNames=DCAR_020391 {ECO:0000313|EMBL:KZM92244.1} PE=4
BHQH00019633.gene	5.25	4.06	6.27	11.66	10.36	9.4	3.93	4.99	6.76	9.4	25.84	19.64	-	GO:0015031//protein transport`biological_process`The directed movement of proteins into, out of or within a cell, or between cells, by means of some agent such as a transporter or pore. [GOC:ai];GO:0030659//cytoplasmic vesicle membrane`cellular_component`The lipid bilayer surrounding a cytoplasmic vesicle. [GOC:mah];GO:0016021//integral component of membrane`cellular_component`The component of a …	K17907//ATG9`autophagy-related protein 9	ko04136//Autophagy - other`Cellular Processes`Transport and catabolism	-	XP_017236040.1//PREDICTED: autophagy-related protein 9-like`[Daucus carota subsp. sativus];KZN04860.1//hypothetical protein DCAR_005697`[Daucus carota subsp. sativus]	PF04109.19//ATG9`Autophagy protein ATG9	-	tr|A0A169WMR4|A0A169WMR4_DAUCS//Autophagy-related protein 9 {ECO:0000256|RuleBase:RU364027} OS=Daucus carota subsp. sativus (Carrot) ORFNames=DCAR_005697 {ECO:0000313|EMBL:KZN04860.1} PE=3
BHQH00005727.gene	5.8	4.43	5.22	12	11.67	10.7	5.04	6.48	5.07	6.52	26.91	20.41	-	GO:0005737//cytoplasm`cellular_component`The contents of a cell excluding the plasma membrane and nucleus, but including other subcellular structures. [ISBN:0198547684];GO:0050832//defense response to fungus`biological_process`Reactions triggered in response to the presence of a fungus that act to protect the cell or organism. [GOC:ai];GO:0006914//autophagy`biological_process`The cellular catabol…	K08339//ATG5`autophagy-related protein 5	ko04136//Autophagy - other`Cellular Processes`Transport and catabolism	-	XP_017230223.1//PREDICTED: autophagy protein 5 isoform X2`[Daucus carota subsp. sativus];XP_017230222.1//PREDICTED: autophagy protein 5 isoform X1`[Daucus carota subsp. sativus]	PF04106.15//APG5`Autophagy protein Apg5	-	tr|A0A166I4W9|A0A166I4W9_DAUCS//Autophagy protein 5 {ECO:0000256|RuleBase:RU361202} OS=Daucus carota subsp. sativus (Carrot) ORFNames=DCAR_003407 {ECO:0000313|EMBL:KZN10751.1} PE=3
BHQH00007412.gene	0	0	0	0	0	0	0	0	0	0	0	0	-	GO:0019787//ubiquitin-like protein transferase activity`molecular_function`Catalysis of the transfer of a ubiquitin-like from one protein to another via the reaction X-ULP + Y --> Y-ULP + X, where both X-ULP and Y-ULP are covalent linkages. ULP represents a ubiquitin-like protein. [GOC:mah, GOC:rn, PMID:10806345, PMID:10884686]	K17888//ATG10L, ATG10`ubiquitin-like-conjugating enzyme ATG10	ko04136//Autophagy - other`Cellular Processes`Transport and catabolism	-	KZM95367.1//hypothetical protein DCAR_018609`[Daucus carota subsp. sativus]	-	-	tr|A0A164Z5K7|A0A164Z5K7_DAUCS//Uncharacterized protein {ECO:0000313|EMBL:KZM95367.1} OS=Daucus carota subsp. sativus (Carrot) ORFNames=DCAR_018609 {ECO:0000313|EMBL:KZM95367.1} PE=4
BHQH00002228.gene	0	0.1	0.12	0.13	0	0	0	0	0	0	0	0	-	GO:0019787//ubiquitin-like protein transferase activity`molecular_function`Catalysis of the transfer of a ubiquitin-like from one protein to another via the reaction X-ULP + Y --> Y-ULP + X, where both X-ULP and Y-ULP are covalent linkages. ULP represents a ubiquitin-like protein. [GOC:mah, GOC:rn, PMID:10806345, PMID:10884686]	K08343//ATG3`ubiquitin-like-conjugating enzyme ATG3	ko04136//Autophagy - other`Cellular Processes`Transport and catabolism	-	XP_017214985.1//PREDICTED: autophagy-related protein 3`[Daucus carota subsp. sativus]	-	-	tr|A0A164WYN3|A0A164WYN3_DAUCS//Uncharacterized protein {ECO:0000313|EMBL:KZM92454.1} OS=Daucus carota subsp. sativus (Carrot) ORFNames=DCAR_020181 {ECO:0000313|EMBL:KZM92454.1} PE=4
BHQH00010805.gene	0	0	0	0	0	0.56	0.43	0	0	1.6	15.19	0	-	GO:0019787//ubiquitin-like protein transferase activity`molecular_function`Catalysis of the transfer of a ubiquitin-like from one protein to another via the reaction X-ULP + Y --> Y-ULP + X, where both X-ULP and Y-ULP are covalent linkages. ULP represents a ubiquitin-like protein. [GOC:mah, GOC:rn, PMID:10806345, PMID:10884686]	K17888//ATG10L, ATG10`ubiquitin-like-conjugating enzyme ATG10	ko04136//Autophagy - other`Cellular Processes`Transport and catabolism	-	XP_017250129.1//PREDICTED: ubiquitin-like-conjugating enzyme ATG10 isoform X2`[Daucus carota subsp. sativus]	PF03987.18//Autophagy_act_C`Autophagocytosis associated protein, active-site domain	-	tr|A0A5B6YL45|A0A5B6YL45_DAVIN//Putative ubiquitin-like-conjugating enzyme ATG10 isoform X1 {ECO:0000313|EMBL:MPA32524.1} OS=Davidia involucrata (Dove tree) ORFNames=Din_001965 {ECO:0000313|EMBL:MPA32524.1} PE=4;tr|A0A7J0GRV0|A0A7J0GRV0_9ERIC//Autophagocytosis-associated family protein {ECO:0000313|EMBL:GFZ13364.1} OS=Actinidia rufa ORFNames=Acr_23g0017490 {ECO:0000313|EMBL:GFZ13364.1} PE=4
BHQH00024945.gene	135.44	145.31	119.52	181.53	245.4	181.75	168.97	155.65	193.52	135.37	141.66	145.66	-	GO:0106306//protein serine/threonine phosphatase activity`molecular_function`Catalysis of the reaction: a phosphoprotein + H2O = a protein + phosphate. Together with protein kinases, these enzymes control the state of phosphorylation of cell proteins and thereby provide an important mechanism for regulating cellular activity. [ISBN:0198547684];GO:0106307//protein serine/threonine phosphatase acti…	K04382//PPP2C`serine/threonine-protein phosphatase 2A catalytic subunit [EC:3.1.3.16]	ko03015//mRNA surveillance pathway`Genetic Information Processing`Translation;ko04136//Autophagy - other`Cellular Processes`Transport and catabolism	-	KAF1002906.1//hypothetical protein AG4045_009264`[Apium graveolens]	PF00149.31//Metallophos`Calcineurin-like phosphoesterase	-	tr|A0A6L5BAY6|A0A6L5BAY6_APIGR//Serine/threonine-protein phosphatase {ECO:0000256|RuleBase:RU004273} EC=3.1.3.16 {ECO:0000256|RuleBase:RU004273} OS=Apium graveolens (Celery) ORFNames=AG4045_009264 {ECO:0000313|EMBL:KAF1002906.1} PE=3
BHQH00026997.gene	6.37	4.85	3.98	10.54	8.68	7.83	5.35	3.61	3.37	7.15	14.59	11.55	-	GO:0019787//ubiquitin-like protein transferase activity`molecular_function`Catalysis of the transfer of a ubiquitin-like from one protein to another via the reaction X-ULP + Y --> Y-ULP + X, where both X-ULP and Y-ULP are covalent linkages. ULP represents a ubiquitin-like protein. [GOC:mah, GOC:rn, PMID:10806345, PMID:10884686]	K17888//ATG10L, ATG10`ubiquitin-like-conjugating enzyme ATG10	ko04136//Autophagy - other`Cellular Processes`Transport and catabolism	-	XP_017250126.1//PREDICTED: ubiquitin-like-conjugating enzyme ATG10 isoform X1`[Daucus carota subsp. sativus];KZM95367.1//hypothetical protein DCAR_018609`[Daucus carota subsp. sativus]	PF03987.18//Autophagy_act_C`Autophagocytosis associated protein, active-site domain	-	tr|A0A164Z5K7|A0A164Z5K7_DAUCS//Uncharacterized protein {ECO:0000313|EMBL:KZM95367.1} OS=Daucus carota subsp. sativus (Carrot) ORFNames=DCAR_018609 {ECO:0000313|EMBL:KZM95367.1} PE=4
BHQH00002093.gene	9.07	10.63	11.51	14.29	10.98	6.9	7.83	8.57	9.57	12.85	13.66	10.97	-	GO:0032991//protein-containing complex`cellular_component`A stable assembly of two or more macromolecules, i.e. proteins, nucleic acids, carbohydrates or lipids, in which at least one component is a protein and the constituent parts function together. [GOC:dos, GOC:mah];GO:0050896//response to stimulus`biological_process`Any process that results in a change in state or activity of a cell or an or…	K07203//MTOR, FRAP, TOR`serine/threonine-protein kinase mTOR [EC:2.7.11.1]	ko04136//Autophagy - other`Cellular Processes`Transport and catabolism	-	XP_017224303.1//PREDICTED: serine/threonine-protein kinase TOR-like isoform X2`[Daucus carota subsp. sativus];XP_017224295.1//PREDICTED: serine/threonine-protein kinase TOR-like isoform X1`[Daucus carota subsp. sativus]	PF11865.11//DUF3385`Domain of unknown function (DUF3385);PF02259.26//FAT`FAT domain;PF08771.14//FRB_dom`FKBP12-rapamycin binding domain;PF00454.30//PI3_PI4_kinase`Phosphatidylinositol 3- and 4-kinase;PF02260.23//FATC`FATC domain	-	tr|A0A166IB59|A0A166IB59_DAUCS//Serine/threonine-protein kinase TOR {ECO:0000256|RuleBase:RU364109} EC=2.7.11.1 {ECO:0000256|RuleBase:RU364109} OS=Daucus carota subsp. sativus (Carrot) ORFNames=DCAR_003604 {ECO:0000313|EMBL:KZN10948.1} PE=3
BHQH00015134.gene	5.45	14.67	0.89	2.61	1.04	0.97	1.58	2.52	7.81	11.97	4.34	2.15	-	GO:0005524//ATP binding`molecular_function`Binding to ATP, adenosine 5'-triphosphate, a universally important coenzyme and enzyme regulator. [ISBN:0198506732];GO:0004672//protein kinase activity`molecular_function`Catalysis of the phosphorylation of an amino acid residue in a protein, usually according to the reaction: a protein + ATP = a phosphoprotein + ADP. [MetaCyc:PROTEIN-KINASE-RXN]	K08269//ULK2, ATG1`serine/threonine-protein kinase ULK2 [EC:2.7.11.1]	ko04136//Autophagy - other`Cellular Processes`Transport and catabolism	-	XP_017242828.1//PREDICTED: serine/threonine-protein kinase ATG1c-like`[Daucus carota subsp. sativus]	PF00069.28//Pkinase`Protein kinase domain;PF07714.20//PK_Tyr_Ser-Thr`Protein tyrosine and serine/threonine kinase	-	tr|A0A166C762|A0A166C762_DAUCS//Protein kinase domain-containing protein {ECO:0000259|PROSITE:PS50011} OS=Daucus carota subsp. sativus (Carrot) ORFNames=DCAR_012134 {ECO:0000313|EMBL:KZN03378.1} PE=4
BHQH00012057.gene	27.24	36.18	28.94	46.6	43.81	50.57	26.52	28.19	24.23	45.2	54.73	44.07	-	GO:0106306//protein serine/threonine phosphatase activity`molecular_function`Catalysis of the reaction: a phosphoprotein + H2O = a protein + phosphate. Together with protein kinases, these enzymes control the state of phosphorylation of cell proteins and thereby provide an important mechanism for regulating cellular activity. [ISBN:0198547684];GO:0106307//protein serine/threonine phosphatase acti…	K04382//PPP2C`serine/threonine-protein phosphatase 2A catalytic subunit [EC:3.1.3.16]	ko03015//mRNA surveillance pathway`Genetic Information Processing`Translation;ko04136//Autophagy - other`Cellular Processes`Transport and catabolism	KOG0371//Serine/threonine protein phosphatase 2A, catalytic subunit`Signal transduction mechanisms`[T]	XP_017235175.1//PREDICTED: serine/threonine-protein phosphatase PP2A-2 catalytic subunit`[Daucus carota subsp. sativus]	PF00149.31//Metallophos`Calcineurin-like phosphoesterase	-	tr|Q6VUQ5|Q6VUQ5_SOLLC//Serine/threonine-protein phosphatase {ECO:0000256|RuleBase:RU004273} EC=3.1.3.16 {ECO:0000256|RuleBase:RU004273} OS=Solanum lycopersicum (Tomato) (Lycopersicon esculentum) Synonyms=544262 {ECO:0000313|EnsemblPlants:Solyc01g011340.3.1} PE=2
BHQH00025318.gene	0	0	0.03	0.32	0	0.23	0.03	0	0	0.06	0	0.1	-	GO:0031929//TOR signaling`biological_process`A series of molecular signals mediated by TOR (Target of rapamycin) proteins, members of the phosphoinositide (PI) 3-kinase related kinase (PIKK) family that act as serine/threonine kinases in response to nutrient availability or growth factors. [PMID:12372295];GO:0031931//TORC1 complex`cellular_component`A protein complex that contains at least TOR (t…	K07204//RAPTOR`regulatory associated protein of mTOR	ko04136//Autophagy - other`Cellular Processes`Transport and catabolism	-	KZM97287.1//hypothetical protein DCAR_015351`[Daucus carota subsp. sativus]	PF14538.9//Raptor_N`Raptor N-terminal CASPase like domain	-	tr|A0A165ACD5|A0A165ACD5_DAUCS//Raptor_N domain-containing protein {ECO:0000259|SMART:SM01302} OS=Daucus carota subsp. sativus (Carrot) ORFNames=DCAR_015351 {ECO:0000313|EMBL:KZM97287.1} PE=3
BHQH00020739.gene	9.54	4.83	4.84	10.93	8.95	6.21	4.3	5.19	5.62	10.61	7.96	8.9	-	GO:0005524//ATP binding`molecular_function`Binding to ATP, adenosine 5'-triphosphate, a universally important coenzyme and enzyme regulator. [ISBN:0198506732];GO:0004672//protein kinase activity`molecular_function`Catalysis of the phosphorylation of an amino acid residue in a protein, usually according to the reaction: a protein + ATP = a phosphoprotein + ADP. [MetaCyc:PROTEIN-KINASE-RXN]	K08269//ULK2, ATG1`serine/threonine-protein kinase ULK2 [EC:2.7.11.1]	ko04136//Autophagy - other`Cellular Processes`Transport and catabolism	-	XP_017223413.1//PREDICTED: serine/threonine-protein kinase ATG1c isoform X1`[Daucus carota subsp. sativus];XP_017223415.1//PREDICTED: serine/threonine-protein kinase ATG1c isoform X2`[Daucus carota subsp. sativus]	PF00069.28//Pkinase`Protein kinase domain;PF07714.20//PK_Tyr_Ser-Thr`Protein tyrosine and serine/threonine kinase	-	tr|A0A175YJA9|A0A175YJA9_DAUCS//Protein kinase domain-containing protein {ECO:0000259|PROSITE:PS50011} OS=Daucus carota subsp. sativus (Carrot) ORFNames=DCAR_028772 {ECO:0000313|EMBL:KZM83806.1} PE=4
BHQH00026389.gene	8.24	6.68	3.48	13.05	5.79	6.39	4.44	7.13	5.11	7.17	35.73	18.55	-	GO:0006897//endocytosis`biological_process`A vesicle-mediated transport process in which cells take up external materials or membrane constituents by the invagination of a small region of the plasma membrane to form a new membrane-bounded vesicle. [GOC:mah, ISBN:0198506732, ISBN:0716731363];GO:0016303//1-phosphatidylinositol-3-kinase activity`molecular_function`Catalysis of the reaction: 1-phosph…	K00914//PIK3C3, VPS34`phosphatidylinositol 3-kinase [EC:2.7.1.137]	ko00562//Inositol phosphate metabolism`Metabolism`Carbohydrate metabolism;ko01100//Metabolic pathways`Metabolism`Global and overview maps;ko04070//Phosphatidylinositol signaling system`Environmental Information Processing`Signal transduction;ko04136//Autophagy - other`Cellular Processes`Transport and catabolism;ko04145//Phagosome`Cellular Processes`Transport and catabolism	-	XP_017252858.1//PREDICTED: phosphatidylinositol 3-kinase, root isoform isoform X2`[Daucus carota subsp. sativus]	PF00792.27//PI3K_C2`Phosphoinositide 3-kinase C2;PF00613.23//PI3Ka`Phosphoinositide 3-kinase family, accessory domain (PIK domain);PF00454.30//PI3_PI4_kinase`Phosphatidylinositol 3- and 4-kinase	-	tr|A0A164YQG3|A0A164YQG3_DAUCS//Phosphatidylinositol 3-kinase {ECO:0000256|ARBA:ARBA00012073} EC=2.7.1.137 {ECO:0000256|ARBA:ARBA00012073} OS=Daucus carota subsp. sativus (Carrot) ORFNames=DCAR_018086 {ECO:0000313|EMBL:KZM94844.1} PE=3
BHQH00033274.gene	0	0	0	0	0	0	0	0	0	0	0	0	-	GO:0016575//histone deacetylation`biological_process`The modification of histones by removal of acetyl groups. [GOC:ai];GO:0006914//autophagy`biological_process`The cellular catabolic process in which cells digest parts of their own cytoplasm; allows for both recycling of macromolecular constituents under conditions of cellular stress and remodeling the intracellular structure for cell differenti…	K08341//GABARAP, ATG8, LC3`GABA(A) receptor-associated protein	ko04136//Autophagy - other`Cellular Processes`Transport and catabolism	-	KZM92687.1//hypothetical protein DCAR_019948`[Daucus carota subsp. sativus]	PF02991.19//ATG8`Autophagy protein Atg8 ubiquitin like	-	tr|A0A161WVP9|A0A161WVP9_DAUCS//Autophagy-related protein {ECO:0000256|RuleBase:RU004384} OS=Daucus carota subsp. sativus (Carrot) ORFNames=DCAR_019948 {ECO:0000313|EMBL:KZM92687.1} PE=3
BHQH00001466.gene	0	5.86	0	0	0	0	4.61	0	0	0	0	0	-	GO:0004674//protein serine/threonine kinase activity`molecular_function`Catalysis of the reactions: ATP + protein serine = ADP + protein serine phosphate, and ATP + protein threonine = ADP + protein threonine phosphate. [GOC:bf, PMID:2956925]	K07203//MTOR, FRAP, TOR`serine/threonine-protein kinase mTOR [EC:2.7.11.1]	ko04136//Autophagy - other`Cellular Processes`Transport and catabolism	-	KAG4212825.1//hypothetical protein ERO13_A01G009566v2`[Gossypium hirsutum]	-	-	tr|A0A2G3AVG8|A0A2G3AVG8_CAPCH//Serine/threonine-protein kinase TOR {ECO:0000313|EMBL:PHT98222.1} OS=Capsicum chinense (Scotch bonnet) (Bonnet pepper) ORFNames=BC332_32814 {ECO:0000313|EMBL:PHT98222.1} PE=4
BHQH00038679.gene	1.65	1.47	1.2	6.62	6.14	4.38	0.87	0.99	1.49	3.52	10.27	10.55	-	GO:0004674//protein serine/threonine kinase activity`molecular_function`Catalysis of the reactions: ATP + protein serine = ADP + protein serine phosphate, and ATP + protein threonine = ADP + protein threonine phosphate. [GOC:bf, PMID:2956925];GO:0016020//membrane`cellular_component`A lipid bilayer along with all the proteins and protein complexes embedded in it an attached to it. [GOC:dos, GOC:ma…	K08333//PIK3R4, VPS15`phosphoinositide-3-kinase, regulatory subunit 4 [EC:2.7.11.1]	ko04136//Autophagy - other`Cellular Processes`Transport and catabolism	-	XP_017222808.1//PREDICTED: phosphoinositide 3-kinase regulatory subunit 4`[Daucus carota subsp. sativus]	PF00069.28//Pkinase`Protein kinase domain;PF00400.35//WD40`WD domain, G-beta repeat	-	tr|A0A175YK28|A0A175YK28_DAUCS//Non-specific serine/threonine protein kinase {ECO:0000256|ARBA:ARBA00012513} EC=2.7.11.1 {ECO:0000256|ARBA:ARBA00012513} OS=Daucus carota subsp. sativus (Carrot) ORFNames=DCAR_028653 {ECO:0000313|EMBL:KZM83925.1} PE=4
BHQH00023703.gene	11.66	15.1	12.83	19.23	24.08	15.01	7.94	18.12	16.35	19.34	32.76	22.32	-	GO:0050832//defense response to fungus`biological_process`Reactions triggered in response to the presence of a fungus that act to protect the cell or organism. [GOC:ai];GO:0009846//pollen germination`biological_process`The physiological and developmental changes that occur in a heterosporous plant pollen grain, beginning with hydration and terminating with the emergence of the pollen tube through…	K08334//BECN, VPS30, ATG6`beclin	ko04136//Autophagy - other`Cellular Processes`Transport and catabolism	-	XP_017235572.1//PREDICTED: beclin-1-like protein`[Daucus carota subsp. sativus]	PF17675.4//APG6_N`Apg6 coiled-coil region;PF04111.15//APG6`Apg6 BARA domain	-	tr|A0A161Y5E8|A0A161Y5E8_DAUCS//Uncharacterized protein {ECO:0000313|EMBL:KZN04547.1} OS=Daucus carota subsp. sativus (Carrot) ORFNames=DCAR_005384 {ECO:0000313|EMBL:KZN04547.1} PE=3
BHQH00001037.gene	12.84	13.37	11.09	17.3	14.55	12.47	8.36	10.73	11.98	17.12	21.97	19.14	-	GO:0031929//TOR signaling`biological_process`A series of molecular signals mediated by TOR (Target of rapamycin) proteins, members of the phosphoinositide (PI) 3-kinase related kinase (PIKK) family that act as serine/threonine kinases in response to nutrient availability or growth factors. [PMID:12372295];GO:0031931//TORC1 complex`cellular_component`A protein complex that contains at least TOR (t…	K07204//RAPTOR`regulatory associated protein of mTOR	ko04136//Autophagy - other`Cellular Processes`Transport and catabolism	-	KZM97287.1//hypothetical protein DCAR_015351`[Daucus carota subsp. sativus]	PF14538.9//Raptor_N`Raptor N-terminal CASPase like domain	-	tr|A0A165ACD5|A0A165ACD5_DAUCS//Raptor_N domain-containing protein {ECO:0000259|SMART:SM01302} OS=Daucus carota subsp. sativus (Carrot) ORFNames=DCAR_015351 {ECO:0000313|EMBL:KZM97287.1} PE=3
BHQH00031395.gene	6.58	6.46	5.83	8.04	6.17	5.66	3.87	4.13	6.14	9.64	23.34	14.12	-	GO:0005737//cytoplasm`cellular_component`The contents of a cell excluding the plasma membrane and nucleus, but including other subcellular structures. [ISBN:0198547684];GO:0006914//autophagy`biological_process`The cellular catabolic process in which cells digest parts of their own cytoplasm; allows for both recycling of macromolecular constituents under conditions of cellular stress and remodelin…	K08342//ATG4`cysteine protease ATG4 [EC:3.4.22.-]	ko04136//Autophagy - other`Cellular Processes`Transport and catabolism	-	XP_017222546.1//PREDICTED: cysteine protease ATG4-like isoform X1`[Daucus carota subsp. sativus]	PF03416.22//Peptidase_C54`Peptidase family C54	-	tr|A0A175YQ81|A0A175YQ81_DAUCS//Cysteine protease {ECO:0000256|RuleBase:RU363115} EC=3.4.22.- {ECO:0000256|RuleBase:RU363115} OS=Daucus carota subsp. sativus (Carrot) ORFNames=DCAR_026793 {ECO:0000313|EMBL:KZM85785.1} PE=3
BHQH00010561.gene	11.73	16.79	17.02	35.95	29.38	14.08	10.37	12.58	12.13	15.82	32.23	30.57	-	GO:0010929//positive regulation of auxin mediated signaling pathway`biological_process`Any process that increases the rate, frequency or extent of auxin mediated signaling pathway. Auxin mediated signaling pathway is the series of molecular signals generated in response to detection of auxin. [GOC:dph, GOC:tb];GO:0016311//dephosphorylation`biological_process`The process of removing one or more ph…	K07203//MTOR, FRAP, TOR`serine/threonine-protein kinase mTOR [EC:2.7.11.1]	ko04136//Autophagy - other`Cellular Processes`Transport and catabolism	-	XP_017257658.1//PREDICTED: serine/threonine-protein kinase TOR`[Daucus carota subsp. sativus];KZM90697.1//hypothetical protein DCAR_021938`[Daucus carota subsp. sativus]	PF11865.11//DUF3385`Domain of unknown function (DUF3385);PF02259.26//FAT`FAT domain;PF08771.14//FRB_dom`FKBP12-rapamycin binding domain;PF00454.30//PI3_PI4_kinase`Phosphatidylinositol 3- and 4-kinase;PF02260.23//FATC`FATC domain	-	tr|A0A164VQF5|A0A164VQF5_DAUCS//Serine/threonine-protein kinase TOR {ECO:0000256|RuleBase:RU364109} EC=2.7.11.1 {ECO:0000256|RuleBase:RU364109} OS=Daucus carota subsp. sativus (Carrot) ORFNames=DCAR_021938 {ECO:0000313|EMBL:KZM90697.1} PE=3
BHQH00018762.gene	8.48	3.69	4.91	23.19	22.49	13.97	5.04	4.6	7.44	8.61	19.5	21.39	-	GO:0000045//autophagosome assembly`biological_process`The formation of a double membrane-bounded structure, the autophagosome, that occurs when a specialized membrane sac, called the isolation membrane, starts to enclose a portion of the cytoplasm. [GOC:autophagy, PMID:9412464];GO:1990316//Atg1/ULK1 kinase complex`cellular_component`A protein complex consisting of Atg1 (or Atg1 homologs e.g. ULK1…	K08331//ATG13`autophagy-related protein 13	ko04136//Autophagy - other`Cellular Processes`Transport and catabolism	-	XP_017227588.1//PREDICTED: autophagy-related protein 13b`[Daucus carota subsp. sativus]	PF10033.12//ATG13`Autophagy-related protein 13	-	tr|A0A175YBD0|A0A175YBD0_DAUCS//ATG13 domain-containing protein {ECO:0000259|Pfam:PF10033} OS=Daucus carota subsp. sativus (Carrot) ORFNames=DCAR_031483 {ECO:0000313|EMBL:KZM80899.1} PE=4
BHQH00033384.gene	6.12	3.93	1.46	8.56	7.83	3.82	1.6	2.72	3.97	6.43	16.48	12.15	-	GO:0000422//autophagy of mitochondrion`biological_process`The autophagic process in which mitochondria are delivered to a type of vacuole and degraded in response to changing cellular conditions. [GOC:autophagy, PMID:15798367, PMID:19289147, PMID:23065344];GO:0000045//autophagosome assembly`biological_process`The formation of a double membrane-bounded structure, the autophagosome, that occurs whe…	K08330//ATG11`autophagy-related protein 11	ko04136//Autophagy - other`Cellular Processes`Transport and catabolism	-	XP_017241987.1//PREDICTED: autophagy-related protein 11-like`[Daucus carota subsp. sativus]	PF04108.15//ATG17_like`Autophagy protein ATG17-like domain;PF10377.12//ATG11`Autophagy-related protein 11	-	tr|A0A166AER8|A0A166AER8_DAUCS//Uncharacterized protein {ECO:0000313|EMBL:KZN01138.1} OS=Daucus carota subsp. sativus (Carrot) ORFNames=DCAR_009892 {ECO:0000313|EMBL:KZN01138.1} PE=4
BHQH00032662.gene	18.28	23.57	6.37	26.78	37.72	25.29	16.33	14.37	11.38	24.03	43.56	35.79	-	GO:0005737//cytoplasm`cellular_component`The contents of a cell excluding the plasma membrane and nucleus, but including other subcellular structures. [ISBN:0198547684];GO:0000045//autophagosome assembly`biological_process`The formation of a double membrane-bounded structure, the autophagosome, that occurs when a specialized membrane sac, called the isolation membrane, starts to enclose a portion…	K08336//ATG12`ubiquitin-like protein ATG12	ko04136//Autophagy - other`Cellular Processes`Transport and catabolism	-	XP_017255607.1//PREDICTED: ubiquitin-like protein ATG12`[Daucus carota subsp. sativus]	PF04110.16//APG12`Ubiquitin-like autophagy protein Apg12	-	tr|A0A5D2L8C7|A0A5D2L8C7_GOSTO//Ubiquitin-like protein ATG12 {ECO:0000256|RuleBase:RU361201} OS=Gossypium tomentosum (Hawaiian cotton) (Gossypium sandvicense) ORFNames=ES332_D04G013100v1 {ECO:0000313|EMBL:TYH75352.1} PE=3
BHQH00005452.gene	2.37	2.11	3.21	7.4	6.73	5.11	1.58	2.86	1.85	3.02	26.6	15.47	-	GO:0000422//autophagy of mitochondrion`biological_process`The autophagic process in which mitochondria are delivered to a type of vacuole and degraded in response to changing cellular conditions. [GOC:autophagy, PMID:15798367, PMID:19289147, PMID:23065344];GO:0000045//autophagosome assembly`biological_process`The formation of a double membrane-bounded structure, the autophagosome, that occurs whe…	K08330//ATG11`autophagy-related protein 11	ko04136//Autophagy - other`Cellular Processes`Transport and catabolism	-	XP_017241987.1//PREDICTED: autophagy-related protein 11-like`[Daucus carota subsp. sativus]	PF04108.15//ATG17_like`Autophagy protein ATG17-like domain;PF10377.12//ATG11`Autophagy-related protein 11	-	tr|A0A166AER8|A0A166AER8_DAUCS//Uncharacterized protein {ECO:0000313|EMBL:KZN01138.1} OS=Daucus carota subsp. sativus (Carrot) ORFNames=DCAR_009892 {ECO:0000313|EMBL:KZN01138.1} PE=4
BHQH00034349.gene	5.2	0.04	0.04	23.92	1.5	12.49	5.76	2.15	11.42	0	68.27	15.52	-	GO:0031929//TOR signaling`biological_process`A series of molecular signals mediated by TOR (Target of rapamycin) proteins, members of the phosphoinositide (PI) 3-kinase related kinase (PIKK) family that act as serine/threonine kinases in response to nutrient availability or growth factors. [PMID:12372295];GO:0031931//TORC1 complex`cellular_component`A protein complex that contains at least TOR (t…	K07204//RAPTOR`regulatory associated protein of mTOR	ko04136//Autophagy - other`Cellular Processes`Transport and catabolism	-	VFQ71154.1//unnamed protein product`[Cuscuta campestris];KZM86854.1//hypothetical protein DCAR_023988`[Daucus carota subsp. sativus]	-	-	tr|A0A484L4M6|A0A484L4M6_9ASTE//Raptor_N domain-containing protein {ECO:0000259|SMART:SM01302} OS=Cuscuta campestris ORFNames=CCAM_LOCUS12930 {ECO:0000313|EMBL:VFQ71154.1} PE=3;tr|A0A164SZ51|A0A164SZ51_DAUCS//Raptor_N domain-containing protein {ECO:0000259|SMART:SM01302} OS=Daucus carota subsp. sativus (Carrot) ORFNames=DCAR_023988 {ECO:0000313|EMBL:KZM86854.1} PE=3
BHQH00003551.gene	0	0	0	0	0	0	0	0	0	0	0	0	-	GO:0019787//ubiquitin-like protein transferase activity`molecular_function`Catalysis of the transfer of a ubiquitin-like from one protein to another via the reaction X-ULP + Y --> Y-ULP + X, where both X-ULP and Y-ULP are covalent linkages. ULP represents a ubiquitin-like protein. [GOC:mah, GOC:rn, PMID:10806345, PMID:10884686]	K17888//ATG10L, ATG10`ubiquitin-like-conjugating enzyme ATG10	ko04136//Autophagy - other`Cellular Processes`Transport and catabolism	-	GFZ13364.1//autophagocytosis-associated family protein`[Actinidia rufa]	-	-	tr|A0A7J0GRV0|A0A7J0GRV0_9ERIC//Autophagocytosis-associated family protein {ECO:0000313|EMBL:GFZ13364.1} OS=Actinidia rufa ORFNames=Acr_23g0017490 {ECO:0000313|EMBL:GFZ13364.1} PE=4
novel19353	2.82	67.6	13.67	0	0	23.43	0.19	10.86	36.87	21.53	2.9	1.42	-	GO:0005987//sucrose catabolic process`biological_process`The chemical reactions and pathways resulting in the breakdown of sucrose, the disaccharide fructofuranosyl-glucopyranoside. [GOC:go_curators];GO:0033926//glycopeptide alpha-N-acetylgalactosaminidase activity`molecular_function`Catalysis of the reaction: D-galactosyl-3-(N-acetyl-alpha-D-galactosaminyl)-L-serine + H2O = D-galactosyl-3-N-acet…	K17908//WIPI1_2, ATG18`autophagy-related protein 18	ko04136//Autophagy - other`Cellular Processes`Transport and catabolism	-	XP_017216506.1//PREDICTED: probable alkaline/neutral invertase F`[Daucus carota subsp. sativus]	-	-	tr|A0A166IEC0|A0A166IEC0_DAUCS//Alkaline/neutral invertase {ECO:0000256|RuleBase:RU367047} EC=3.2.1.26 {ECO:0000256|RuleBase:RU367047} OS=Daucus carota subsp. sativus (Carrot) ORFNames=DCAR_003696 {ECO:0000313|EMBL:KZN11040.1} PE=3
BHQH00014887.gene	2.87	1.75	1.17	5.06	3.26	3.29	1.37	1.43	2.79	2.74	16.42	10.77	-	GO:0004674//protein serine/threonine kinase activity`molecular_function`Catalysis of the reactions: ATP + protein serine = ADP + protein serine phosphate, and ATP + protein threonine = ADP + protein threonine phosphate. [GOC:bf, PMID:2956925];GO:0016020//membrane`cellular_component`A lipid bilayer along with all the proteins and protein complexes embedded in it an attached to it. [GOC:dos, GOC:ma…	K08333//PIK3R4, VPS15`phosphoinositide-3-kinase, regulatory subunit 4 [EC:2.7.11.1]	ko04136//Autophagy - other`Cellular Processes`Transport and catabolism	-	XP_017222808.1//PREDICTED: phosphoinositide 3-kinase regulatory subunit 4`[Daucus carota subsp. sativus]	PF00069.28//Pkinase`Protein kinase domain;PF00400.35//WD40`WD domain, G-beta repeat	-	tr|A0A175YK28|A0A175YK28_DAUCS//Non-specific serine/threonine protein kinase {ECO:0000256|ARBA:ARBA00012513} EC=2.7.11.1 {ECO:0000256|ARBA:ARBA00012513} OS=Daucus carota subsp. sativus (Carrot) ORFNames=DCAR_028653 {ECO:0000313|EMBL:KZM83925.1} PE=4
BHQH00004919.gene	3.42	2.37	1.25	8.63	5.99	7.24	2.67	0.74	1.71	4.63	7.17	10.14	-	-	K17890//ATG16L1`autophagy-related protein 16-1	ko04136//Autophagy - other`Cellular Processes`Transport and catabolism	-	XP_017236112.1//PREDICTED: autophagy-related protein 16-like`[Daucus carota subsp. sativus]	PF08614.14//ATG16`Autophagy protein 16 (ATG16);PF20426.1//NBCH_WD40`Neurobeachin beta propeller domain;PF00400.35//WD40`WD domain, G-beta repeat	-	tr|A0A166EIV4|A0A166EIV4_DAUCS//Uncharacterized protein {ECO:0000313|EMBL:KZN06624.1} OS=Daucus carota subsp. sativus (Carrot) ORFNames=DCAR_007461 {ECO:0000313|EMBL:KZN06624.1} PE=4
novel5704	25.06	14.58	11.38	40.21	17.4	25.21	10.87	7.44	17.77	12.9	55.4	36.12	-	GO:0009966//regulation of signal transduction`biological_process`Any process that modulates the frequency, rate or extent of signal transduction. [GOC:sm]	K17606//IGBP1, TAP42`immunoglobulin-binding protein 1	ko04136//Autophagy - other`Cellular Processes`Transport and catabolism	-	XP_017254314.1//PREDICTED: PP2A regulatory subunit TAP46`[Daucus carota subsp. sativus]	PF04177.15//TAP42`TAP42-like family	-	tr|A0A161ZYI7|A0A161ZYI7_DAUCS//Uncharacterized protein {ECO:0000313|EMBL:KZM92310.1} OS=Daucus carota subsp. sativus (Carrot) ORFNames=DCAR_020325 {ECO:0000313|EMBL:KZM92310.1} PE=4
novel23023	0	0	4.84	0	3.68	0	0	0	0	0	0	0	-	GO:0015031//protein transport`biological_process`The directed movement of proteins into, out of or within a cell, or between cells, by means of some agent such as a transporter or pore. [GOC:ai];GO:0030659//cytoplasmic vesicle membrane`cellular_component`The lipid bilayer surrounding a cytoplasmic vesicle. [GOC:mah];GO:0016021//integral component of membrane`cellular_component`The component of a …	K17907//ATG9`autophagy-related protein 9	ko04136//Autophagy - other`Cellular Processes`Transport and catabolism	-	XP_017230603.1//PREDICTED: autophagy-related protein 9-like`[Daucus carota subsp. sativus]	-	-	tr|A0A162B0B3|A0A162B0B3_DAUCS//Autophagy-related protein 9 {ECO:0000256|RuleBase:RU364027} OS=Daucus carota subsp. sativus (Carrot) ORFNames=DCAR_000939 {ECO:0000313|EMBL:KZN08393.1} PE=3
BHQH00007027.gene	7.28	4.85	4.59	12.03	8.24	12.92	3.36	4.88	3.29	6.63	17.02	17.12	-	GO:0000045//autophagosome assembly`biological_process`The formation of a double membrane-bounded structure, the autophagosome, that occurs when a specialized membrane sac, called the isolation membrane, starts to enclose a portion of the cytoplasm. [GOC:autophagy, PMID:9412464];GO:1990316//Atg1/ULK1 kinase complex`cellular_component`A protein complex consisting of Atg1 (or Atg1 homologs e.g. ULK1…	K08331//ATG13`autophagy-related protein 13	ko04136//Autophagy - other`Cellular Processes`Transport and catabolism	-	XP_017258741.1//PREDICTED: autophagy-related protein 13a isoform X1`[Daucus carota subsp. sativus]	PF10033.12//ATG13`Autophagy-related protein 13	-	tr|A0A164WTV9|A0A164WTV9_DAUCS//ATG13 domain-containing protein {ECO:0000259|Pfam:PF10033} OS=Daucus carota subsp. sativus (Carrot) ORFNames=DCAR_020391 {ECO:0000313|EMBL:KZM92244.1} PE=4
novel18944	13.58	18.79	15.37	39.88	30.91	33.43	14.17	11.7	22.48	21.65	56.2	59.52	-	GO:0009966//regulation of signal transduction`biological_process`Any process that modulates the frequency, rate or extent of signal transduction. [GOC:sm]	K17606//IGBP1, TAP42`immunoglobulin-binding protein 1	ko04136//Autophagy - other`Cellular Processes`Transport and catabolism	-	XP_017254314.1//PREDICTED: PP2A regulatory subunit TAP46`[Daucus carota subsp. sativus]	PF04177.15//TAP42`TAP42-like family	-	tr|A0A161ZYI7|A0A161ZYI7_DAUCS//Uncharacterized protein {ECO:0000313|EMBL:KZM92310.1} OS=Daucus carota subsp. sativus (Carrot) ORFNames=DCAR_020325 {ECO:0000313|EMBL:KZM92310.1} PE=4
novel12125	0	0	0	0	9.83	0	0	0	0	0	0	0	-	GO:0006897//endocytosis`biological_process`A vesicle-mediated transport process in which cells take up external materials or membrane constituents by the invagination of a small region of the plasma membrane to form a new membrane-bounded vesicle. [GOC:mah, ISBN:0198506732, ISBN:0716731363];GO:0016303//1-phosphatidylinositol-3-kinase activity`molecular_function`Catalysis of the reaction: 1-phosph…	K00914//PIK3C3, VPS34`phosphatidylinositol 3-kinase [EC:2.7.1.137]	ko00562//Inositol phosphate metabolism`Metabolism`Carbohydrate metabolism;ko01100//Metabolic pathways`Metabolism`Global and overview maps;ko04070//Phosphatidylinositol signaling system`Environmental Information Processing`Signal transduction;ko04136//Autophagy - other`Cellular Processes`Transport and catabolism;ko04145//Phagosome`Cellular Processes`Transport and catabolism	-	XP_017252858.1//PREDICTED: phosphatidylinositol 3-kinase, root isoform isoform X2`[Daucus carota subsp. sativus]	-	-	tr|A0A164YQG3|A0A164YQG3_DAUCS//Phosphatidylinositol 3-kinase {ECO:0000256|ARBA:ARBA00012073} EC=2.7.1.137 {ECO:0000256|ARBA:ARBA00012073} OS=Daucus carota subsp. sativus (Carrot) ORFNames=DCAR_018086 {ECO:0000313|EMBL:KZM94844.1} PE=3
BHQH00001298.gene	4.19	7.54	5.92	13.16	11.85	12.81	3.56	5.51	4.83	9.22	22.43	15.16	-	GO:0010150//leaf senescence`biological_process`The process that occurs in a leaf near the end of its active life that is associated with the dismantling of cell components and membranes, loss of functional chloroplasts, and an overall decline in metabolism. [ISBN:0387987819];GO:0000407//phagophore assembly site`cellular_component`Punctate structures proximal to the endoplasmic reticulum which are…	K08337//ATG7`ubiquitin-like modifier-activating enzyme ATG7	ko04136//Autophagy - other`Cellular Processes`Transport and catabolism	-	XP_017219945.1//PREDICTED: ubiquitin-like modifier-activating enzyme atg7 isoform X2`[Daucus carota subsp. sativus];XP_017219944.1//PREDICTED: ubiquitin-like modifier-activating enzyme atg7 isoform X1`[Daucus carota subsp. sativus]	PF16420.8//ATG7_N`Ubiquitin-like modifier-activating enzyme ATG7 N-terminus;PF00899.24//ThiF`ThiF family	-	tr|A0A175YLV6|A0A175YLV6_DAUCS//Ubiquitin-like modifier-activating enzyme ATG7 {ECO:0000256|RuleBase:RU366022} Autophagy-related protein 7 {ECO:0000256|RuleBase:RU366022} OS=Daucus carota subsp. sativus (Carrot) ORFNames=DCAR_028009 {ECO:0000313|EMBL:KZM84569.1} PE=3
BHQH00022085.gene	0	0	0	0	0	0	0	0	0	0	0	0	-	GO:0000045//autophagosome assembly`biological_process`The formation of a double membrane-bounded structure, the autophagosome, that occurs when a specialized membrane sac, called the isolation membrane, starts to enclose a portion of the cytoplasm. [GOC:autophagy, PMID:9412464];GO:1990316//Atg1/ULK1 kinase complex`cellular_component`A protein complex consisting of Atg1 (or Atg1 homologs e.g. ULK1…	K08331//ATG13`autophagy-related protein 13	ko04136//Autophagy - other`Cellular Processes`Transport and catabolism	-	XP_017258741.1//PREDICTED: autophagy-related protein 13a isoform X1`[Daucus carota subsp. sativus]	-	-	tr|A0A164WTV9|A0A164WTV9_DAUCS//ATG13 domain-containing protein {ECO:0000259|Pfam:PF10033} OS=Daucus carota subsp. sativus (Carrot) ORFNames=DCAR_020391 {ECO:0000313|EMBL:KZM92244.1} PE=4
BHQH00030339.gene	40.82	64.27	53.08	84.48	63.82	69.49	79.82	65.15	58.65	54.85	146.61	109.79	-	GO:0006914//autophagy`biological_process`The cellular catabolic process in which cells digest parts of their own cytoplasm; allows for both recycling of macromolecular constituents under conditions of cellular stress and remodeling the intracellular structure for cell differentiation. [GOC:autophagy, ISBN:0198547684, PMID:11099404, PMID:9412464];GO:0016020//membrane`cellular_component`A lipid bil…	K08341//GABARAP, ATG8, LC3`GABA(A) receptor-associated protein	ko04136//Autophagy - other`Cellular Processes`Transport and catabolism	-	KAF1001660.1//hypothetical protein AG4045_030326`[Apium graveolens]	PF02991.19//ATG8`Autophagy protein Atg8 ubiquitin like;PF04110.16//APG12`Ubiquitin-like autophagy protein Apg12	-	tr|A0A6L5B7V8|A0A6L5B7V8_APIGR//Autophagy-related protein {ECO:0000256|RuleBase:RU004384} OS=Apium graveolens (Celery) ORFNames=AG4045_030326 {ECO:0000313|EMBL:KAF1001660.1} PE=3
BHQH00034057.gene	8.5	15.44	9.63	18.47	12.62	11.51	14.27	12.69	11.85	5.45	34.33	25.05	-	GO:0052865//1-deoxy-D-xylulose 5-phosphate biosynthetic process`biological_process`The chemical reactions and pathways resulting in the formation of 1-deoxy-D-xylulose 5-phosphate, the 5-phospho derivative of 1-deoxy-D-xylulose. 1-deoxy-D-xylulose 5-phosphate is an intermediate in the non-mevalonate pathway and a common precursor for isoprenoid, thiamin, and pyridoxol biosynthesis. [GOC:curators]…	K01662//dxs`1-deoxy-D-xylulose-5-phosphate synthase [EC:2.2.1.7];K08341//GABARAP, ATG8, LC3`GABA(A) receptor-associated protein	ko00730//Thiamine metabolism`Metabolism`Metabolism of cofactors and vitamins;ko00900//Terpenoid backbone biosynthesis`Metabolism`Metabolism of terpenoids and polyketides;ko01100//Metabolic pathways`Metabolism`Global and overview maps;ko01110//Biosynthesis of secondary metabolites`Metabolism`Global and overview maps;ko04136//Autophagy - other`Cellular Processes`Transport and catabolism	-	KZM89750.1//1-deoxy-D-xylulose-5-phosphate synthase`[Daucus carota subsp. sativus];PSS24134.1//Autophagy-related protein like`[Actinidia chinensis var. chinensis]	PF13292.9//DXP_synthase_N`1-deoxy-D-xylulose-5-phosphate synthase;PF13193.9//AMP-binding_C`AMP-binding enzyme C-terminal domain;PF02991.19//ATG8`Autophagy protein Atg8 ubiquitin like;PF04110.16//APG12`Ubiquitin-like autophagy protein Apg12	-	tr|A0A161ZT20|A0A161ZT20_DAUCS//1-deoxy-D-xylulose-5-phosphate synthase {ECO:0000256|ARBA:ARBA00013150} EC=2.2.1.7 {ECO:0000256|ARBA:ARBA00013150} OS=Daucus carota subsp. sativus (Carrot) ORFNames=DCAR_022887 {ECO:0000313|EMBL:KZM89750.1} PE=3;tr|A0A5B7A556|A0A5B7A556_DAVIN//Autophagy-related protein {ECO:0000256|RuleBase:RU004384} Fragment OS=Davidia involucrata (Dove tree) ORFNames=Din_021413 {…
BHQH00008850.gene	6.42	5.46	4.24	7.66	5.71	6.45	3.35	4.97	4.81	6.35	18.97	10.26	-	GO:0031929//TOR signaling`biological_process`A series of molecular signals mediated by TOR (Target of rapamycin) proteins, members of the phosphoinositide (PI) 3-kinase related kinase (PIKK) family that act as serine/threonine kinases in response to nutrient availability or growth factors. [PMID:12372295];GO:0031931//TORC1 complex`cellular_component`A protein complex that contains at least TOR (t…	K07204//RAPTOR`regulatory associated protein of mTOR	ko04136//Autophagy - other`Cellular Processes`Transport and catabolism	-	XP_017218498.1//PREDICTED: regulatory-associated protein of TOR 1 isoform X1`[Daucus carota subsp. sativus];XP_017218499.1//PREDICTED: regulatory-associated protein of TOR 1 isoform X2`[Daucus carota subsp. sativus];XP_017218500.1//PREDICTED: regulatory-associated protein of TOR 1 isoform X3`[Daucus carota subsp. sativus]	PF14538.9//Raptor_N`Raptor N-terminal CASPase like domain	-	tr|A0A164SZ51|A0A164SZ51_DAUCS//Raptor_N domain-containing protein {ECO:0000259|SMART:SM01302} OS=Daucus carota subsp. sativus (Carrot) ORFNames=DCAR_023988 {ECO:0000313|EMBL:KZM86854.1} PE=3
BHQH00027408.gene	9.73	11.61	10	8.52	3.79	3.84	6.62	8.36	5.64	9.94	12.25	9.72	-	GO:0050832//defense response to fungus`biological_process`Reactions triggered in response to the presence of a fungus that act to protect the cell or organism. [GOC:ai];GO:0010150//leaf senescence`biological_process`The process that occurs in a leaf near the end of its active life that is associated with the dismantling of cell components and membranes, loss of functional chloroplasts, and an ove…	K17906//ATG2`autophagy-related protein 2	ko04136//Autophagy - other`Cellular Processes`Transport and catabolism	-	XP_017256134.1//PREDICTED: autophagy-related protein 2`[Daucus carota subsp. sativus]	PF12624.10//Chorein_N`N-terminal region of Chorein or VPS13;PF09333.14//ATG_C`Autophagy-related protein C terminal domain;PF13329.9//ATG2_CAD`Autophagy-related protein 2 CAD motif	-	tr|A0A164VNB3|A0A164VNB3_DAUCS//Autophagy-related protein 2 {ECO:0000256|ARBA:ARBA00018070} OS=Daucus carota subsp. sativus (Carrot) ORFNames=DCAR_022030 {ECO:0000313|EMBL:KZM90605.1} PE=3
BHQH00001465.gene	4.52	31.66	16.86	0	0	0.13	9.39	6.88	18.63	0	0	0	-	GO:0010929//positive regulation of auxin mediated signaling pathway`biological_process`Any process that increases the rate, frequency or extent of auxin mediated signaling pathway. Auxin mediated signaling pathway is the series of molecular signals generated in response to detection of auxin. [GOC:dph, GOC:tb];GO:0016311//dephosphorylation`biological_process`The process of removing one or more ph…	K07203//MTOR, FRAP, TOR`serine/threonine-protein kinase mTOR [EC:2.7.11.1]	ko04136//Autophagy - other`Cellular Processes`Transport and catabolism	-	XP_017257658.1//PREDICTED: serine/threonine-protein kinase TOR`[Daucus carota subsp. sativus]	-	-	tr|A0A164VQF5|A0A164VQF5_DAUCS//Serine/threonine-protein kinase TOR {ECO:0000256|RuleBase:RU364109} EC=2.7.11.1 {ECO:0000256|RuleBase:RU364109} OS=Daucus carota subsp. sativus (Carrot) ORFNames=DCAR_021938 {ECO:0000313|EMBL:KZM90697.1} PE=3
BHQH00012509.gene	4.07	4.44	2.47	11.68	10.41	7.67	3.6	3.3	4.78	3.78	9.54	8.45	-	GO:0106306//protein serine/threonine phosphatase activity`molecular_function`Catalysis of the reaction: a phosphoprotein + H2O = a protein + phosphate. Together with protein kinases, these enzymes control the state of phosphorylation of cell proteins and thereby provide an important mechanism for regulating cellular activity. [ISBN:0198547684];GO:0106307//protein serine/threonine phosphatase acti…	K04382//PPP2C`serine/threonine-protein phosphatase 2A catalytic subunit [EC:3.1.3.16]	ko03015//mRNA surveillance pathway`Genetic Information Processing`Translation;ko04136//Autophagy - other`Cellular Processes`Transport and catabolism	-	XP_022766857.1//serine/threonine-protein phosphatase PP2A-4 catalytic subunit isoform X2`[Durio zibethinus];PPD95911.1//hypothetical protein GOBAR_DD07078`[Gossypium barbadense];KAE9459865.1//hypothetical protein C3L33_08232, partial`[Rhododendron williamsianum];TQD80372.1//hypothetical protein C1H46_034061`[Malus baccata]	PF00149.31//Metallophos`Calcineurin-like phosphoesterase	-	tr|A0A6P6APP4|A0A6P6APP4_DURZI//Serine/threonine-protein phosphatase {ECO:0000256|RuleBase:RU004273} EC=3.1.3.16 {ECO:0000256|RuleBase:RU004273} OS=Durio zibethinus (Durian) Name=LOC111311603 {ECO:0000313|RefSeq:XP_022766857.1} PE=3;tr|A0A540L274|A0A540L274_MALBA//Serine/threonine-protein phosphatase {ECO:0000256|RuleBase:RU004273} EC=3.1.3.16 {ECO:0000256|RuleBase:RU004273} OS=Malus baccata (Sib…
BHQH00016975.gene	12.95	13.79	12.02	16.16	16.1	20.77	12.33	10.96	13.65	15.82	29.98	16.85	-	GO:0005737//cytoplasm`cellular_component`The contents of a cell excluding the plasma membrane and nucleus, but including other subcellular structures. [ISBN:0198547684];GO:0006914//autophagy`biological_process`The cellular catabolic process in which cells digest parts of their own cytoplasm; allows for both recycling of macromolecular constituents under conditions of cellular stress and remodelin…	K08342//ATG4`cysteine protease ATG4 [EC:3.4.22.-]	ko04136//Autophagy - other`Cellular Processes`Transport and catabolism	-	XP_017219735.1//PREDICTED: cysteine protease ATG4-like`[Daucus carota subsp. sativus]	PF03416.22//Peptidase_C54`Peptidase family C54	-	tr|A0A161ZKD5|A0A161ZKD5_DAUCS//Cysteine protease {ECO:0000256|RuleBase:RU363115} EC=3.4.22.- {ECO:0000256|RuleBase:RU363115} OS=Daucus carota subsp. sativus (Carrot) ORFNames=DCAR_023584 {ECO:0000313|EMBL:KZM86450.1} PE=3
BHQH00027508.gene	10.81	5.84	4.05	6.17	4.8	3.78	6.36	6.1	6.5	6.29	11.05	10.93	-	GO:0015031//protein transport`biological_process`The directed movement of proteins into, out of or within a cell, or between cells, by means of some agent such as a transporter or pore. [GOC:ai];GO:0030659//cytoplasmic vesicle membrane`cellular_component`The lipid bilayer surrounding a cytoplasmic vesicle. [GOC:mah];GO:0016021//integral component of membrane`cellular_component`The component of a …	K17907//ATG9`autophagy-related protein 9	ko04136//Autophagy - other`Cellular Processes`Transport and catabolism	-	XP_017230603.1//PREDICTED: autophagy-related protein 9-like`[Daucus carota subsp. sativus]	PF04109.19//ATG9`Autophagy protein ATG9	-	tr|A0A162B0B3|A0A162B0B3_DAUCS//Autophagy-related protein 9 {ECO:0000256|RuleBase:RU364027} OS=Daucus carota subsp. sativus (Carrot) ORFNames=DCAR_000939 {ECO:0000313|EMBL:KZN08393.1} PE=3
BHQH00009837.gene	18.43	18.41	20.91	31.56	24.65	28.77	16.18	19.7	20.04	30.54	82.76	53.68	-	GO:0019787//ubiquitin-like protein transferase activity`molecular_function`Catalysis of the transfer of a ubiquitin-like from one protein to another via the reaction X-ULP + Y --> Y-ULP + X, where both X-ULP and Y-ULP are covalent linkages. ULP represents a ubiquitin-like protein. [GOC:mah, GOC:rn, PMID:10806345, PMID:10884686]	K08343//ATG3`ubiquitin-like-conjugating enzyme ATG3	ko04136//Autophagy - other`Cellular Processes`Transport and catabolism	-	XP_017214985.1//PREDICTED: autophagy-related protein 3`[Daucus carota subsp. sativus]	PF03987.18//Autophagy_act_C`Autophagocytosis associated protein, active-site domain	-	tr|A0A164WYN3|A0A164WYN3_DAUCS//Uncharacterized protein {ECO:0000313|EMBL:KZM92454.1} OS=Daucus carota subsp. sativus (Carrot) ORFNames=DCAR_020181 {ECO:0000313|EMBL:KZM92454.1} PE=4
BHQH00044491.gene	0.13	0.77	0	2.62	0.49	0	0	0	0	0	0.81	0.89	-	GO:0004674//protein serine/threonine kinase activity`molecular_function`Catalysis of the reactions: ATP + protein serine = ADP + protein serine phosphate, and ATP + protein threonine = ADP + protein threonine phosphate. [GOC:bf, PMID:2956925];GO:0016020//membrane`cellular_component`A lipid bilayer along with all the proteins and protein complexes embedded in it an attached to it. [GOC:dos, GOC:ma…	K08333//PIK3R4, VPS15`phosphoinositide-3-kinase, regulatory subunit 4 [EC:2.7.11.1]	ko04136//Autophagy - other`Cellular Processes`Transport and catabolism	-	XP_017222808.1//PREDICTED: phosphoinositide 3-kinase regulatory subunit 4`[Daucus carota subsp. sativus];XP_025688225.1//serine/threonine-protein kinase VPS15`[Arachis hypogaea]	-	-	tr|A0A175YK28|A0A175YK28_DAUCS//Non-specific serine/threonine protein kinase {ECO:0000256|ARBA:ARBA00012513} EC=2.7.11.1 {ECO:0000256|ARBA:ARBA00012513} OS=Daucus carota subsp. sativus (Carrot) ORFNames=DCAR_028653 {ECO:0000313|EMBL:KZM83925.1} PE=4;tr|A0A6P4CPE0|A0A6P4CPE0_ARADU//Non-specific serine/threonine protein kinase {ECO:0000256|ARBA:ARBA00012513} EC=2.7.11.1 {ECO:0000256|ARBA:ARBA000125…
BHQH00020167.gene	5.82	3.18	3.82	13.87	9.94	9.97	3.95	3.44	3.65	8.17	32.12	21.81	-	GO:0005524//ATP binding`molecular_function`Binding to ATP, adenosine 5'-triphosphate, a universally important coenzyme and enzyme regulator. [ISBN:0198506732];GO:0004672//protein kinase activity`molecular_function`Catalysis of the phosphorylation of an amino acid residue in a protein, usually according to the reaction: a protein + ATP = a phosphoprotein + ADP. [MetaCyc:PROTEIN-KINASE-RXN]	K08269//ULK2, ATG1`serine/threonine-protein kinase ULK2 [EC:2.7.11.1]	ko04136//Autophagy - other`Cellular Processes`Transport and catabolism	-	XP_017242828.1//PREDICTED: serine/threonine-protein kinase ATG1c-like`[Daucus carota subsp. sativus]	PF00069.28//Pkinase`Protein kinase domain;PF07714.20//PK_Tyr_Ser-Thr`Protein tyrosine and serine/threonine kinase	-	tr|A0A166C762|A0A166C762_DAUCS//Protein kinase domain-containing protein {ECO:0000259|PROSITE:PS50011} OS=Daucus carota subsp. sativus (Carrot) ORFNames=DCAR_012134 {ECO:0000313|EMBL:KZN03378.1} PE=4
BHQH00013830.gene	12.29	14.06	13.81	25.07	25.27	36.81	16.42	15.1	13.96	25.03	61.95	63.15	-	GO:0106306//protein serine/threonine phosphatase activity`molecular_function`Catalysis of the reaction: a phosphoprotein + H2O = a protein + phosphate. Together with protein kinases, these enzymes control the state of phosphorylation of cell proteins and thereby provide an important mechanism for regulating cellular activity. [ISBN:0198547684];GO:0106307//protein serine/threonine phosphatase acti…	K04382//PPP2C`serine/threonine-protein phosphatase 2A catalytic subunit [EC:3.1.3.16]	ko03015//mRNA surveillance pathway`Genetic Information Processing`Translation;ko04136//Autophagy - other`Cellular Processes`Transport and catabolism	-	XP_017223215.1//PREDICTED: serine/threonine-protein phosphatase PP2A-2 catalytic subunit`[Daucus carota subsp. sativus]	PF00149.31//Metallophos`Calcineurin-like phosphoesterase	-	tr|A0A175YR97|A0A175YR97_DAUCS//Serine/threonine-protein phosphatase {ECO:0000256|RuleBase:RU004273} EC=3.1.3.16 {ECO:0000256|RuleBase:RU004273} OS=Daucus carota subsp. sativus (Carrot) ORFNames=DCAR_026575 {ECO:0000313|EMBL:KZM86003.1} PE=3
BHQH00025317.gene	0	0	0.3	0.18	0.08	0.33	0.16	0.04	0.05	0.04	0	0.04	-	GO:0031929//TOR signaling`biological_process`A series of molecular signals mediated by TOR (Target of rapamycin) proteins, members of the phosphoinositide (PI) 3-kinase related kinase (PIKK) family that act as serine/threonine kinases in response to nutrient availability or growth factors. [PMID:12372295];GO:0031931//TORC1 complex`cellular_component`A protein complex that contains at least TOR (t…	K07204//RAPTOR`regulatory associated protein of mTOR	ko04136//Autophagy - other`Cellular Processes`Transport and catabolism	-	XP_017247003.1//PREDICTED: LOW QUALITY PROTEIN: regulatory-associated protein of TOR 1-like`[Daucus carota subsp. sativus]	-	-	tr|A0A165ACD5|A0A165ACD5_DAUCS//Raptor_N domain-containing protein {ECO:0000259|SMART:SM01302} OS=Daucus carota subsp. sativus (Carrot) ORFNames=DCAR_015351 {ECO:0000313|EMBL:KZM97287.1} PE=3
BHQH00041905.gene	6.63	6.78	5.75	8.8	15.48	8.57	5.32	8.89	6.46	7.65	20.56	16.94	-	-	K17890//ATG16L1`autophagy-related protein 16-1	ko04136//Autophagy - other`Cellular Processes`Transport and catabolism	-	XP_017218742.1//PREDICTED: autophagy-related protein 16-like`[Daucus carota subsp. sativus]	PF08614.14//ATG16`Autophagy protein 16 (ATG16);PF20426.1//NBCH_WD40`Neurobeachin beta propeller domain;PF00400.35//WD40`WD domain, G-beta repeat	-	tr|A0A164UN80|A0A164UN80_DAUCS//ATG16 domain-containing protein {ECO:0000259|Pfam:PF08614} OS=Daucus carota subsp. sativus (Carrot) ORFNames=DCAR_026196 {ECO:0000313|EMBL:KZM89121.1} PE=4
BHQH00019983.gene	0.35	0	0.47	0	0.15	0.8	0.14	0.3	0.53	0.99	0	0.6	-	GO:0016787//hydrolase activity`molecular_function`Catalysis of the hydrolysis of various bonds, e.g. C-O, C-N, C-C, phosphoric anhydride bonds, etc. Hydrolase is the systematic name for any enzyme of EC class 3. [ISBN:0198506732]	K04382//PPP2C`serine/threonine-protein phosphatase 2A catalytic subunit [EC:3.1.3.16]	ko03015//mRNA surveillance pathway`Genetic Information Processing`Translation;ko04136//Autophagy - other`Cellular Processes`Transport and catabolism	-	RVW91259.1//Serine/threonine-protein phosphatase PP2A-1 catalytic subunit`[Vitis vinifera]	PF00149.31//Metallophos`Calcineurin-like phosphoesterase	-	tr|A0A438I3I1|A0A438I3I1_VITVI//Serine/threonine-protein phosphatase PP2A-1 catalytic subunit {ECO:0000313|EMBL:RVW91259.1} OS=Vitis vinifera (Grape) ORFNames=CK203_031726 {ECO:0000313|EMBL:RVW91259.1} PE=4
